# Supplementary material for: Stars and stripes: hexatopic tris(3,2′:6′,3′′-terpyridine) ligands that unexpectedly form one-dimensional coordination polymers
Source: CrystEngComm. 2021 Dec 6;24(3):491–503. doi: 10.1039/d1ce01531a (PMC8764615; doi:10.1039/d1ce01531a)
Supplement: CE-024-D1CE01531A-s002 [file CE-024-D1CE01531A-s002.cif]

# Electronic Supplementary Material (ESI) for CrystEngComm.
# This journal is © The Royal Society of Chemistry 2022

####################################################################### 
# 
# This file contains crystal structure data downloaded from the 
# Cambridge Structural Database (CSD) hosted by the Cambridge 
# Crystallographic Data Centre (CCDC).
# 
# Full information about CCDC data access policies and citation 
# guidelines are available at http://www.ccdc.cam.ac.uk/access/V1 
# 
# Audit and citation data items may have been added by the CCDC. 
# Please retain this information to preserve the provenance of 
# this file and to allow appropriate attribution of the data. 
# 
#######################################################################

data_mag156_150k
_database_code_depnum_ccdc_archive 'CCDC 2096132'
loop_
_audit_author_name
_audit_author_address
'Alessandro Prescimone'
;University of Basel
Switzerland
;
_audit_update_record             
;
2021-07-13 deposited with the CCDC.	2021-12-06 downloaded from the CCDC.
;
_audit_creation_date             2020-10-02
_audit_creation_method           
;
Olex2 1.3
(compiled 2020.07.31 svn.rc2a77460 for OlexSys, GUI svn.r6145)
;
_shelx_SHELXL_version_number     2018/3
loop_
_audit_author_email
giacomo.manfroni@unibas.ch
alessandro.prescimone@unibas.ch
_chemical_name_common            ?
_chemical_name_systematic        ?
_chemical_formula_moiety         'C51 H33 N9, 1.75[C3H7NO]'
_chemical_formula_sum            'C56.25 H45.25 N10.75 O1.75'
_chemical_formula_weight         899.78
_chemical_melting_point          ?
loop_
_atom_type_symbol
_atom_type_description
_atom_type_scat_dispersion_real
_atom_type_scat_dispersion_imag
_atom_type_scat_source
C C 0.0148 0.0070 'International Tables Vol C Tables 4.2.6.8 and 6.1.1.4'
H H 0.0000 0.0000 'International Tables Vol C Tables 4.2.6.8 and 6.1.1.4'
N N 0.0253 0.0136 'International Tables Vol C Tables 4.2.6.8 and 6.1.1.4'
O O 0.0412 0.0250 'International Tables Vol C Tables 4.2.6.8 and 6.1.1.4'

_shelx_space_group_comment       
;
The symmetry employed for this shelxl refinement is uniquely defined
by the following loop, which should always be used as a source of
symmetry information in preference to the above space-group names.
They are only intended as comments.
;
_space_group_crystal_system      orthorhombic
_space_group_IT_number           61
_space_group_name_H-M_alt        'P b c a'
_space_group_name_Hall           '-P 2ac 2ab'
loop_
_space_group_symop_operation_xyz
'x, y, z'
'-x+1/2, -y, z+1/2'
'-x, y+1/2, -z+1/2'
'x+1/2, -y+1/2, -z'
'-x, -y, -z'
'x-1/2, y, -z-1/2'
'x, -y-1/2, z-1/2'
'-x-1/2, y-1/2, z'

_cell_length_a                   20.3991(5)
_cell_length_b                   15.4857(3)
_cell_length_c                   30.0422(5)
_cell_angle_alpha                90
_cell_angle_beta                 90
_cell_angle_gamma                90
_cell_volume                     9490.2(3)
_cell_formula_units_Z            8
_cell_measurement_reflns_used    81610
_cell_measurement_temperature    150
_cell_measurement_theta_max      58.46
_cell_measurement_theta_min      2.56
_shelx_estimated_absorpt_T_max   0.961
_shelx_estimated_absorpt_T_min   0.930
_exptl_absorpt_coefficient_mu    0.405
_exptl_absorpt_correction_T_max  0.9821
_exptl_absorpt_correction_T_min  0.1407
_exptl_absorpt_correction_type   multi-scan
_exptl_absorpt_process_details   
;
STOE X-Red32, absorption correction by Gaussian integration, analogous to
P. Coppens in: F. R. Ahmed (Editor), "Crystallographic Computing", Munksgaard,
Copenhagen (1970), 255 - 270. Afterwards scaling of reflection intensities was
performed within STOE LANA. J. Koziskova, F. Hahn, J. Richter, J. Kozisek, Acta
Chimica Slovaca, vol. 9, no. 2, 2016, pp. 136 - 140.
Finally a spherical absorption correction was done within STOE LANA.
;
_exptl_absorpt_special_details   ?
_exptl_crystal_colour            yellow
_exptl_crystal_colour_primary    yellow
_exptl_crystal_density_diffrn    1.260
_exptl_crystal_density_meas      ?
_exptl_crystal_density_method    ?
_exptl_crystal_description       block
_exptl_crystal_F_000             3776
loop_
_exptl_crystal_face_index_h
_exptl_crystal_face_index_k
_exptl_crystal_face_index_l
_exptl_crystal_face_perp_dist
0 0 1 0.0982
1 1 -30 0.0953
1 0 0 0.0799
-30 -2 1 0.0749

_exptl_crystal_size_max          0.183
_exptl_crystal_size_mid          0.141
_exptl_crystal_size_min          0.1
_exptl_transmission_factor_max   ?
_exptl_transmission_factor_min   ?
_diffrn_reflns_av_R_equivalents  0.0486
_diffrn_reflns_av_unetI/netI     0.0385
_diffrn_reflns_Laue_measured_fraction_full 0.955
_diffrn_reflns_Laue_measured_fraction_max 0.950
_diffrn_reflns_limit_h_max       25
_diffrn_reflns_limit_h_min       -21
_diffrn_reflns_limit_k_max       15
_diffrn_reflns_limit_k_min       -19
_diffrn_reflns_limit_l_max       33
_diffrn_reflns_limit_l_min       -37
_diffrn_reflns_number            59250
_diffrn_reflns_point_group_measured_fraction_full 0.955
_diffrn_reflns_point_group_measured_fraction_max 0.950
_diffrn_reflns_theta_full        53.597
_diffrn_reflns_theta_max         58.129
_diffrn_reflns_theta_min         2.559
_diffrn_ambient_temperature      150
_diffrn_detector                 Pilatus300K
_diffrn_detector_area_resol_mean 5.81
_diffrn_detector_type            'DECTRIS PILATUS 300K'
_diffrn_measured_fraction_theta_full 0.955
_diffrn_measured_fraction_theta_max 0.950
_diffrn_measurement_device       'Eulerian 4-circle diffractometer'
_diffrn_measurement_device_type  'STOE STADIVARI'
_diffrn_measurement_method       'rotation method, \w scans'
_diffrn_radiation_collimation    '1.2 0.6 mm diameter'
_diffrn_radiation_monochromator  'Graded multilayer mirror'
_diffrn_radiation_polarisn_norm  0
_diffrn_radiation_probe          x-ray
_diffrn_radiation_type           GaK\a
_diffrn_radiation_wavelength     1.34143
_diffrn_source                   'Metaljet D2'
_diffrn_source_current           3.570
_diffrn_source_power             0.250
_diffrn_source_voltage           70
_reflns_Friedel_coverage         0.000
_reflns_Friedel_fraction_full    .
_reflns_Friedel_fraction_max     .
_reflns_number_gt                5670
_reflns_number_total             9577
_reflns_special_details          
;
 Reflections were merged by SHELXL according to the crystal
 class for the calculation of statistics and refinement.
 
 Structure factors included contributions from the .fab file.
 
 _reflns_Friedel_fraction is defined as the number of unique
 Friedel pairs measured divided by the number that would be
 possible theoretically, ignoring centric projections and
 systematic absences.
;
_reflns_threshold_expression     'I > 2\s(I)'
_computing_cell_refinement       
;
X-Area Recipe 1.34.0.0 (STOE, 2019)
;
_computing_data_collection       
;
X-Area Pilatus3_SV 1.31.154.0 (STOE, 2019)
;
_computing_data_reduction        
;
X-Area Integrate 1.77.0.0 (STOE, 2019)
X-Area LANA 1.77.1.0 (STOE, 2019)
X-Area X-Red32 1.65.0.0 (STOE, 2018)
;
_computing_molecular_graphics    'Olex2 1.3 (Dolomanov et al., 2009)'
_computing_publication_material  
;
STOE & Cie GmbH, X-Area, software package for collecting single-crystal or
multi-domain crystal data on STOE area-detector diffractometers, for image 
processing, for the correction and scaling of reflection intensities and 
for outlier rejection, version 1.88, Darmstadt 2019
;
_computing_structure_refinement  'SHELXL 2018/3 (Sheldrick, 2015)'
_computing_structure_solution    'SHELXT 2018/2 (Sheldrick, 2018)'
_refine_diff_density_max         0.279
_refine_diff_density_min         -0.214
_refine_diff_density_rms         0.038
_refine_ls_extinction_coef       .
_refine_ls_extinction_method     none
_refine_ls_goodness_of_fit_ref   0.964
_refine_ls_hydrogen_treatment    constr
_refine_ls_matrix_type           full
_refine_ls_number_parameters     541
_refine_ls_number_reflns         9577
_refine_ls_number_restraints     0
_refine_ls_R_factor_all          0.0746
_refine_ls_R_factor_gt           0.0515
_refine_ls_restrained_S_all      0.964
_refine_ls_shift/su_max          0.001
_refine_ls_shift/su_mean         0.000
_refine_ls_structure_factor_coef Fsqd
_refine_ls_weighting_details     
'w=1/[\s^2^(Fo^2^)+(0.1005P)^2^] where P=(Fo^2^+2Fc^2^)/3'
_refine_ls_weighting_scheme      calc
_refine_ls_wR_factor_gt          0.1520
_refine_ls_wR_factor_ref         0.1612
_refine_special_details          
;Olex2 solvent mask had to be used to treat the solvent region.
1.75 DMF molecules were found and added to all of the formulae and numbers.,SQUEEZE
;
_olex2_refinement_description    
;
1. Fixed Uiso
 At 1.2 times of:
  All C(H) groups
2.a Aromatic/amide H refined with riding coordinates:
 C28(H28), C5(H5), C8(H8), C35(H35), C42(H42), C31(H31), C43(H43), C25(H25),
 C11(H11), C18(H18), C33(H33), C38(H38), C2(H2), C14(H14), C50(H50), C1(H1),
 C51(H51), C32(H32), C39(H39), C34(H34), C46(H46), C16(H16), C21(H21), C22(H22),
  C15(H15), C17(H17), C48(H48), C47(H47), C40(H40), C23(H23), C49(H49),
 C41(H41), C24(H24)
;
_atom_sites_solution_hydrogens   geom
_atom_sites_solution_primary     dual
_atom_sites_solution_secondary   ?
loop_
_atom_site_label
_atom_site_type_symbol
_atom_site_fract_x
_atom_site_fract_y
_atom_site_fract_z
_atom_site_U_iso_or_equiv
_atom_site_adp_type
_atom_site_occupancy
_atom_site_site_symmetry_order
_atom_site_calc_flag
_atom_site_refinement_flags_posn
_atom_site_refinement_flags_adp
_atom_site_refinement_flags_occupancy
_atom_site_disorder_assembly
_atom_site_disorder_group
N2 N 0.68537(7) 0.24257(10) 0.23846(4) 0.0489(4) Uani 1 1 d . . . . .
N5 N 0.26486(7) 0.52367(10) 0.22828(4) 0.0488(4) Uani 1 1 d . . . . .
N8 N 0.44566(7) 0.33951(11) 0.52208(4) 0.0549(4) Uani 1 1 d . . . . .
C30 C 0.34323(8) 0.57049(12) 0.17352(5) 0.0484(4) Uani 1 1 d . . . . .
C27 C 0.36187(8) 0.44969(13) 0.28244(5) 0.0509(4) Uani 1 1 d . . . . .
C29 C 0.32838(8) 0.52675(11) 0.21650(5) 0.0452(4) Uani 1 1 d . . . . .
C7 C 0.51990(8) 0.33677(13) 0.31176(5) 0.0500(4) Uani 1 1 d . . . . .
C4 C 0.69335(8) 0.27821(12) 0.27880(5) 0.0476(4) Uani 1 1 d . . . . .
C28 C 0.37739(8) 0.49122(13) 0.24253(5) 0.0492(4) Uani 1 1 d . . . . .
H28 H 0.421800 0.495077 0.233216 0.059 Uiso 1 1 calc R U . . .
C36 C 0.24945(8) 0.48454(12) 0.26682(5) 0.0504(4) Uani 1 1 d . . . . .
C44 C 0.62451(8) 0.23533(12) 0.22246(5) 0.0495(4) Uani 1 1 d . . . . .
C6 C 0.57755(8) 0.30206(12) 0.28741(5) 0.0484(4) Uani 1 1 d . . . . .
C12 C 0.42563(8) 0.41206(13) 0.50224(5) 0.0525(4) Uani 1 1 d . . . . .
C13 C 0.39679(9) 0.47794(13) 0.53232(5) 0.0546(5) Uani 1 1 d . . . . .
C5 C 0.64082(8) 0.30828(12) 0.30409(5) 0.0483(4) Uani 1 1 d . . . . .
H5 H 0.648285 0.332902 0.332611 0.058 Uiso 1 1 calc R U . . .
C8 C 0.51602(8) 0.33372(13) 0.35822(5) 0.0533(5) Uani 1 1 d . . . . .
H8 H 0.550519 0.308026 0.374827 0.064 Uiso 1 1 calc R U . . .
C26 C 0.41453(8) 0.40980(13) 0.30951(5) 0.0508(4) Uani 1 1 d . . . . .
N1 N 0.89367(9) 0.28925(13) 0.32459(7) 0.0790(5) Uani 1 1 d . . . . .
N7 N 0.34072(9) 0.59878(14) 0.59105(5) 0.0746(5) Uani 1 1 d . . . . .
C9 C 0.46176(8) 0.36822(13) 0.38038(5) 0.0538(5) Uani 1 1 d . . . . .
C35 C 0.29603(8) 0.44748(13) 0.29443(5) 0.0531(4) Uani 1 1 d . . . . .
H35 H 0.283036 0.420651 0.321464 0.064 Uiso 1 1 calc R U . . .
C19 C 0.47230(9) 0.27752(13) 0.49729(5) 0.0570(5) Uani 1 1 d . . . . .
N4 N 0.37044(10) 0.65633(13) 0.09300(6) 0.0793(5) Uani 1 1 d . . . . .
C42 C 0.46857(8) 0.37365(13) 0.28829(5) 0.0508(4) Uani 1 1 d . . . . .
H42 H 0.470347 0.374278 0.256697 0.061 Uiso 1 1 calc R U . . .
C3 C 0.76261(8) 0.28417(12) 0.29478(6) 0.0500(4) Uani 1 1 d . . . . .
C45 C 0.61857(9) 0.19459(13) 0.17769(5) 0.0534(4) Uani 1 1 d . . . . .
N3 N 0.60994(11) 0.11527(14) 0.09387(6) 0.0841(6) Uani 1 1 d . . . . .
C31 C 0.40544(9) 0.57180(14) 0.15533(6) 0.0620(5) Uani 1 1 d . . . . .
H31 H 0.440682 0.543858 0.170163 0.074 Uiso 1 1 calc R U . . .
C43 C 0.56985(8) 0.26419(13) 0.24567(5) 0.0516(5) Uani 1 1 d . . . . .
H43 H 0.527348 0.258118 0.233128 0.062 Uiso 1 1 calc R U . . .
C10 C 0.45730(8) 0.36021(13) 0.43004(5) 0.0533(5) Uani 1 1 d . . . . .
C25 C 0.41186(9) 0.40628(13) 0.35607(5) 0.0554(5) Uani 1 1 d . . . . .
H25 H 0.375276 0.430376 0.371188 0.066 Uiso 1 1 calc R U . . .
C37 C 0.17829(8) 0.48416(14) 0.27777(6) 0.0567(5) Uani 1 1 d . . . . .
C11 C 0.43032(8) 0.42430(13) 0.45618(5) 0.0538(5) Uani 1 1 d . . . . .
H11 H 0.415034 0.476315 0.443013 0.065 Uiso 1 1 calc R U . . .
C18 C 0.47931(9) 0.28608(14) 0.45095(5) 0.0584(5) Uani 1 1 d . . . . .
H18 H 0.499064 0.241193 0.434076 0.070 Uiso 1 1 calc R U . . .
C33 C 0.29482(10) 0.61346(14) 0.14969(6) 0.0616(5) Uani 1 1 d . . . . .
H33 H 0.250903 0.613865 0.160206 0.074 Uiso 1 1 calc R U . . .
C38 C 0.13309(9) 0.52156(14) 0.24892(7) 0.0626(5) Uani 1 1 d . . . . .
H38 H 0.147383 0.546480 0.221703 0.075 Uiso 1 1 calc R U . . .
C2 C 0.78050(9) 0.32913(14) 0.33274(7) 0.0630(5) Uani 1 1 d . . . . .
H2 H 0.748455 0.359375 0.349575 0.076 Uiso 1 1 calc R U . . .
N9 N 0.52691(12) 0.04590(15) 0.56655(7) 0.0945(7) Uani 1 1 d . . . . .
C14 C 0.38629(10) 0.56249(15) 0.51983(6) 0.0648(5) Uani 1 1 d . . . . .
H14 H 0.397785 0.581230 0.490746 0.078 Uiso 1 1 calc R U . . .
N6 N 0.04306(9) 0.48780(18) 0.29661(7) 0.0948(7) Uani 1 1 d . . . . .
C50 C 0.81242(9) 0.24168(14) 0.27209(7) 0.0615(5) Uani 1 1 d . . . . .
H50 H 0.803110 0.209790 0.245829 0.074 Uiso 1 1 calc R U . . .
C1 C 0.84497(11) 0.32957(16) 0.34581(8) 0.0761(6) Uani 1 1 d . . . . .
H1 H 0.855783 0.360980 0.371963 0.091 Uiso 1 1 calc R U . . .
C20 C 0.49219(11) 0.19753(15) 0.52060(6) 0.0642(5) Uani 1 1 d . . . . .
C51 C 0.87543(10) 0.24648(15) 0.28823(8) 0.0735(6) Uani 1 1 d . . . . .
H51 H 0.908591 0.216858 0.272117 0.088 Uiso 1 1 calc R U . . .
C32 C 0.41601(11) 0.61363(16) 0.11578(7) 0.0745(6) Uani 1 1 d . . . . .
H32 H 0.459053 0.612017 0.103741 0.089 Uiso 1 1 calc R U . . .
C39 C 0.06777(10) 0.52230(15) 0.25993(8) 0.0725(6) Uani 1 1 d . . . . .
H39 H 0.038269 0.549439 0.239858 0.087 Uiso 1 1 calc R U . . .
C34 C 0.31075(12) 0.65536(16) 0.11086(7) 0.0760(6) Uani 1 1 d . . . . .
H34 H 0.276904 0.685641 0.095757 0.091 Uiso 1 1 calc R U . . .
C46 C 0.56140(10) 0.19290(17) 0.15370(6) 0.0761(7) Uani 1 1 d . . . . .
H46 H 0.522943 0.218948 0.165430 0.091 Uiso 1 1 calc R U . . .
C16 C 0.37878(12) 0.45587(16) 0.57554(6) 0.0738(6) Uani 1 1 d . . . . .
H16 H 0.385353 0.398777 0.586210 0.089 Uiso 1 1 calc R U . . .
C21 C 0.46597(11) 0.17645(17) 0.56162(7) 0.0765(6) Uani 1 1 d . . . . .
H21 H 0.435178 0.213902 0.575403 0.092 Uiso 1 1 calc R U . . .
C22 C 0.48431(12) 0.10192(18) 0.58226(8) 0.0851(7) Uani 1 1 d . . . . .
H22 H 0.464779 0.089426 0.610236 0.102 Uiso 1 1 calc R U . . .
C15 C 0.35903(11) 0.61976(15) 0.54973(7) 0.0721(6) Uani 1 1 d . . . . .
H15 H 0.352884 0.677788 0.540352 0.087 Uiso 1 1 calc R U . . .
C17 C 0.35127(13) 0.51790(18) 0.60267(7) 0.0812(7) Uani 1 1 d . . . . .
H17 H 0.339018 0.501064 0.631914 0.097 Uiso 1 1 calc R U . . .
C48 C 0.67160(12) 0.15265(18) 0.15912(7) 0.0809(7) Uani 1 1 d . . . . .
H48 H 0.712090 0.149632 0.174666 0.097 Uiso 1 1 calc R U . . .
C47 C 0.55965(12) 0.15349(18) 0.11264(7) 0.0817(7) Uani 1 1 d . . . . .
H47 H 0.519318 0.154028 0.096830 0.098 Uiso 1 1 calc R U . . .
C40 C 0.15342(11) 0.4454(2) 0.31584(8) 0.0949(9) Uani 1 1 d . . . . .
H40 H 0.181744 0.417207 0.336316 0.114 Uiso 1 1 calc R U . . .
C23 C 0.53782(15) 0.14054(18) 0.50397(8) 0.1032(10) Uani 1 1 d . . . . .
H23 H 0.558488 0.151821 0.476240 0.124 Uiso 1 1 calc R U . . .
C49 C 0.66509(13) 0.1152(2) 0.11781(8) 0.1007(9) Uani 1 1 d . . . . .
H49 H 0.702429 0.087464 0.105460 0.121 Uiso 1 1 calc R U . . .
C41 C 0.08667(12) 0.4486(3) 0.32335(9) 0.1178(12) Uani 1 1 d . . . . .
H41 H 0.070381 0.420991 0.349345 0.141 Uiso 1 1 calc R U . . .
C24 C 0.55346(19) 0.0673(2) 0.52753(9) 0.1228(12) Uani 1 1 d . . . . .
H24 H 0.585289 0.029464 0.515203 0.147 Uiso 1 1 calc R U . . .

loop_
_atom_site_aniso_label
_atom_site_aniso_U_11
_atom_site_aniso_U_22
_atom_site_aniso_U_33
_atom_site_aniso_U_23
_atom_site_aniso_U_13
_atom_site_aniso_U_12
N2 0.0388(8) 0.0677(10) 0.0402(7) -0.0039(6) 0.0002(6) 0.0054(7)
N5 0.0327(7) 0.0702(10) 0.0434(7) -0.0036(6) 0.0016(5) 0.0036(7)
N8 0.0501(9) 0.0799(11) 0.0346(7) 0.0006(7) 0.0032(6) 0.0043(8)
C30 0.0410(9) 0.0600(11) 0.0443(8) -0.0036(7) 0.0013(7) 0.0026(8)
C27 0.0354(9) 0.0815(13) 0.0357(8) -0.0056(8) 0.0014(6) 0.0056(8)
C29 0.0324(9) 0.0613(11) 0.0418(8) -0.0068(7) 0.0029(6) 0.0015(7)
C7 0.0362(9) 0.0801(13) 0.0338(7) -0.0047(7) 0.0017(6) 0.0044(8)
C4 0.0376(9) 0.0641(12) 0.0411(8) 0.0001(7) -0.0016(7) 0.0053(8)
C28 0.0298(8) 0.0788(13) 0.0391(8) -0.0062(8) 0.0027(6) 0.0020(8)
C36 0.0330(9) 0.0720(12) 0.0462(9) -0.0069(8) 0.0035(7) 0.0018(8)
C44 0.0396(10) 0.0708(12) 0.0381(8) -0.0033(7) 0.0000(6) 0.0042(8)
C6 0.0377(9) 0.0744(12) 0.0330(7) -0.0012(7) 0.0001(6) 0.0076(8)
C12 0.0455(10) 0.0778(13) 0.0342(7) -0.0001(8) 0.0016(7) -0.0010(9)
C13 0.0472(10) 0.0816(14) 0.0351(8) -0.0027(8) 0.0034(7) -0.0008(9)
C5 0.0419(10) 0.0697(12) 0.0334(7) -0.0028(7) -0.0033(6) 0.0043(8)
C8 0.0421(10) 0.0850(13) 0.0327(7) 0.0015(8) -0.0007(6) 0.0091(9)
C26 0.0356(9) 0.0816(13) 0.0352(7) -0.0002(8) 0.0019(6) 0.0028(8)
N1 0.0458(10) 0.0801(13) 0.1110(15) -0.0017(11) -0.0211(10) 0.0015(9)
N7 0.0857(13) 0.0892(15) 0.0490(9) -0.0121(9) 0.0131(8) 0.0026(10)
C9 0.0427(10) 0.0873(14) 0.0315(7) -0.0009(8) 0.0032(7) 0.0054(9)
C35 0.0369(9) 0.0843(13) 0.0381(8) -0.0005(8) 0.0049(7) 0.0029(9)
C19 0.0511(11) 0.0834(14) 0.0364(8) 0.0015(8) 0.0020(7) 0.0040(10)
N4 0.0781(13) 0.0924(14) 0.0675(11) 0.0214(9) 0.0186(10) 0.0179(11)
C42 0.0365(9) 0.0860(13) 0.0300(7) -0.0032(7) 0.0003(6) 0.0038(9)
C3 0.0380(9) 0.0624(11) 0.0495(9) 0.0056(8) -0.0033(7) 0.0024(8)
C45 0.0479(10) 0.0729(12) 0.0394(8) -0.0075(8) 0.0025(7) 0.0026(9)
N3 0.0873(14) 0.1127(16) 0.0522(9) -0.0284(10) 0.0033(9) -0.0025(12)
C31 0.0429(10) 0.0819(14) 0.0614(11) 0.0132(9) 0.0086(8) 0.0064(9)
C43 0.0350(9) 0.0817(14) 0.0381(8) -0.0060(8) -0.0016(6) 0.0030(8)
C10 0.0426(10) 0.0858(14) 0.0316(8) 0.0005(8) 0.0018(7) 0.0056(9)
C25 0.0409(10) 0.0906(14) 0.0347(8) -0.0029(8) 0.0044(7) 0.0093(9)
C37 0.0326(9) 0.0866(14) 0.0507(9) -0.0098(9) 0.0049(7) 0.0020(9)
C11 0.0457(10) 0.0833(14) 0.0323(7) 0.0006(8) 0.0013(7) 0.0066(9)
C18 0.0550(11) 0.0833(14) 0.0369(8) -0.0026(8) 0.0034(7) 0.0104(10)
C33 0.0485(11) 0.0850(14) 0.0514(10) 0.0033(9) 0.0046(8) 0.0143(10)
C38 0.0363(10) 0.0773(15) 0.0743(12) -0.0010(10) 0.0024(9) 0.0019(9)
C2 0.0443(11) 0.0817(14) 0.0630(11) -0.0073(10) -0.0113(9) 0.0044(9)
N9 0.1112(17) 0.1068(16) 0.0654(11) 0.0224(10) 0.0105(11) 0.0285(14)
C14 0.0691(14) 0.0859(15) 0.0395(9) 0.0007(9) 0.0067(8) 0.0016(11)
N6 0.0354(9) 0.165(2) 0.0837(13) -0.0090(13) 0.0098(9) 0.0046(11)
C50 0.0374(10) 0.0765(14) 0.0707(11) -0.0075(10) 0.0015(8) 0.0041(9)
C1 0.0563(13) 0.0885(16) 0.0837(14) -0.0074(12) -0.0252(11) -0.0023(12)
C20 0.0638(13) 0.0868(14) 0.0422(9) 0.0043(9) 0.0033(8) 0.0097(11)
C51 0.0412(11) 0.0761(15) 0.1031(17) -0.0011(13) 0.0007(11) 0.0047(10)
C32 0.0589(13) 0.0921(16) 0.0725(13) 0.0196(11) 0.0209(10) 0.0110(12)
C39 0.0352(10) 0.0866(17) 0.0956(16) -0.0016(12) -0.0001(10) 0.0011(10)
C34 0.0697(15) 0.0970(17) 0.0614(12) 0.0165(11) 0.0053(10) 0.0243(12)
C46 0.0574(13) 0.1209(19) 0.0499(10) -0.0257(11) -0.0077(9) 0.0132(12)
C16 0.0960(17) 0.0861(15) 0.0393(9) -0.0018(9) 0.0158(9) 0.0046(12)
C21 0.0721(14) 0.1007(17) 0.0567(11) 0.0189(11) 0.0180(10) 0.0175(12)
C22 0.0813(17) 0.110(2) 0.0637(12) 0.0245(13) 0.0192(11) 0.0189(15)
C15 0.0820(15) 0.0809(15) 0.0533(10) -0.0034(10) 0.0060(10) 0.0051(12)
C17 0.1089(19) 0.0914(18) 0.0435(10) -0.0050(10) 0.0230(11) 0.0008(15)
C48 0.0606(13) 0.120(2) 0.0616(12) -0.0291(12) 0.0026(10) 0.0094(13)
C47 0.0761(16) 0.119(2) 0.0495(11) -0.0233(11) -0.0088(10) 0.0040(14)
C40 0.0413(12) 0.178(3) 0.0655(13) 0.0196(15) 0.0100(10) 0.0036(14)
C23 0.137(2) 0.122(2) 0.0509(12) 0.0191(13) 0.0260(13) 0.0535(19)
C49 0.0773(17) 0.151(3) 0.0737(15) -0.0512(16) 0.0080(13) 0.0075(17)
C41 0.0465(14) 0.226(4) 0.0804(16) 0.0195(19) 0.0188(12) -0.0055(18)
C24 0.166(3) 0.133(3) 0.0692(15) 0.0271(16) 0.0321(17) 0.076(2)

_geom_special_details            
;
 All esds (except the esd in the dihedral angle between two l.s. planes)
 are estimated using the full covariance matrix.  The cell esds are taken
 into account individually in the estimation of esds in distances, angles
 and torsion angles; correlations between esds in cell parameters are only
 used when they are defined by crystal symmetry.  An approximate (isotropic)
 treatment of cell esds is used for estimating esds involving l.s. planes.
;
loop_
_geom_bond_atom_site_label_1
_geom_bond_atom_site_label_2
_geom_bond_distance
_geom_bond_site_symmetry_2
_geom_bond_publ_flag
N2 C4 1.341(2) . ?
N2 C44 1.336(2) . ?
N5 C29 1.344(2) . ?
N5 C36 1.344(2) . ?
N8 C12 1.336(2) . ?
N8 C19 1.331(2) . ?
C30 C29 1.489(2) . ?
C30 C31 1.382(2) . ?
C30 C33 1.389(3) . ?
C27 C28 1.397(2) . ?
C27 C26 1.482(2) . ?
C27 C35 1.391(2) . ?
C29 C28 1.383(2) . ?
C7 C6 1.486(2) . ?
C7 C8 1.399(2) . ?
C7 C42 1.385(2) . ?
C4 C5 1.394(2) . ?
C4 C3 1.495(2) . ?
C28 H28 0.9500 . ?
C36 C35 1.386(2) . ?
C36 C37 1.488(2) . ?
C44 C45 1.491(2) . ?
C44 C43 1.389(2) . ?
C6 C5 1.388(2) . ?
C6 C43 1.393(2) . ?
C12 C13 1.484(3) . ?
C12 C11 1.400(2) . ?
C13 C14 1.379(3) . ?
C13 C16 1.392(2) . ?
C5 H5 0.9500 . ?
C8 H8 0.9500 . ?
C8 C9 1.398(2) . ?
C26 C42 1.391(2) . ?
C26 C25 1.401(2) . ?
N1 C1 1.335(3) . ?
N1 C51 1.330(3) . ?
N7 C15 1.337(3) . ?
N7 C17 1.318(3) . ?
C9 C10 1.500(2) . ?
C9 C25 1.385(2) . ?
C35 H35 0.9500 . ?
C19 C18 1.406(2) . ?
C19 C20 1.480(3) . ?
N4 C32 1.330(3) . ?
N4 C34 1.331(3) . ?
C42 H42 0.9500 . ?
C3 C2 1.385(3) . ?
C3 C50 1.389(3) . ?
C45 C46 1.371(3) . ?
C45 C48 1.379(3) . ?
N3 C47 1.312(3) . ?
N3 C49 1.335(3) . ?
C31 H31 0.9500 . ?
C31 C32 1.370(3) . ?
C43 H43 0.9500 . ?
C10 C11 1.380(3) . ?
C10 C18 1.383(3) . ?
C25 H25 0.9500 . ?
C37 C38 1.392(3) . ?
C37 C40 1.388(3) . ?
C11 H11 0.9500 . ?
C18 H18 0.9500 . ?
C33 H33 0.9500 . ?
C33 C34 1.374(3) . ?
C38 H38 0.9500 . ?
C38 C39 1.373(3) . ?
C2 H2 0.9500 . ?
C2 C1 1.372(3) . ?
N9 C22 1.315(3) . ?
N9 C24 1.333(3) . ?
C14 H14 0.9500 . ?
C14 C15 1.379(3) . ?
N6 C39 1.324(3) . ?
N6 C41 1.344(4) . ?
C50 H50 0.9500 . ?
C50 C51 1.376(3) . ?
C1 H1 0.9500 . ?
C20 C21 1.383(3) . ?
C20 C23 1.376(3) . ?
C51 H51 0.9500 . ?
C32 H32 0.9500 . ?
C39 H39 0.9500 . ?
C34 H34 0.9500 . ?
C46 H46 0.9500 . ?
C46 C47 1.377(3) . ?
C16 H16 0.9500 . ?
C16 C17 1.379(3) . ?
C21 H21 0.9500 . ?
C21 C22 1.362(3) . ?
C22 H22 0.9500 . ?
C15 H15 0.9500 . ?
C17 H17 0.9500 . ?
C48 H48 0.9500 . ?
C48 C49 1.376(3) . ?
C47 H47 0.9500 . ?
C40 H40 0.9500 . ?
C40 C41 1.381(3) . ?
C23 H23 0.9500 . ?
C23 C24 1.374(4) . ?
C49 H49 0.9500 . ?
C41 H41 0.9500 . ?
C24 H24 0.9500 . ?

loop_
_geom_angle_atom_site_label_1
_geom_angle_atom_site_label_2
_geom_angle_atom_site_label_3
_geom_angle
_geom_angle_site_symmetry_1
_geom_angle_site_symmetry_3
_geom_angle_publ_flag
C44 N2 C4 118.19(14) . . ?
C29 N5 C36 117.92(14) . . ?
C19 N8 C12 118.81(15) . . ?
C31 C30 C29 122.43(16) . . ?
C31 C30 C33 116.23(16) . . ?
C33 C30 C29 121.34(15) . . ?
C28 C27 C26 119.90(14) . . ?
C35 C27 C28 116.90(15) . . ?
C35 C27 C26 123.20(15) . . ?
N5 C29 C30 116.13(14) . . ?
N5 C29 C28 122.27(15) . . ?
C28 C29 C30 121.60(14) . . ?
C8 C7 C6 121.59(15) . . ?
C42 C7 C6 119.80(13) . . ?
C42 C7 C8 118.62(15) . . ?
N2 C4 C5 122.46(15) . . ?
N2 C4 C3 115.48(14) . . ?
C5 C4 C3 122.06(15) . . ?
C27 C28 H28 119.9 . . ?
C29 C28 C27 120.29(15) . . ?
C29 C28 H28 119.9 . . ?
N5 C36 C35 122.82(15) . . ?
N5 C36 C37 114.85(15) . . ?
C35 C36 C37 122.33(16) . . ?
N2 C44 C45 115.83(14) . . ?
N2 C44 C43 122.57(14) . . ?
C43 C44 C45 121.60(15) . . ?
C5 C6 C7 122.23(14) . . ?
C5 C6 C43 117.32(15) . . ?
C43 C6 C7 120.41(15) . . ?
N8 C12 C13 115.33(15) . . ?
N8 C12 C11 122.27(17) . . ?
C11 C12 C13 122.39(17) . . ?
C14 C13 C12 123.27(15) . . ?
C14 C13 C16 116.49(17) . . ?
C16 C13 C12 120.23(19) . . ?
C4 C5 H5 120.2 . . ?
C6 C5 C4 119.67(14) . . ?
C6 C5 H5 120.2 . . ?
C7 C8 H8 119.8 . . ?
C9 C8 C7 120.47(15) . . ?
C9 C8 H8 119.8 . . ?
C42 C26 C27 119.39(13) . . ?
C42 C26 C25 118.20(15) . . ?
C25 C26 C27 122.40(15) . . ?
C51 N1 C1 114.62(18) . . ?
C17 N7 C15 115.55(18) . . ?
C8 C9 C10 119.36(15) . . ?
C25 C9 C8 119.58(14) . . ?
C25 C9 C10 121.02(15) . . ?
C27 C35 H35 120.1 . . ?
C36 C35 C27 119.80(15) . . ?
C36 C35 H35 120.1 . . ?
N8 C19 C18 121.85(18) . . ?
N8 C19 C20 116.81(15) . . ?
C18 C19 C20 121.31(17) . . ?
C32 N4 C34 115.24(17) . . ?
C7 C42 C26 122.12(14) . . ?
C7 C42 H42 118.9 . . ?
C26 C42 H42 118.9 . . ?
C2 C3 C4 122.99(16) . . ?
C2 C3 C50 116.69(17) . . ?
C50 C3 C4 120.29(16) . . ?
C46 C45 C44 123.47(16) . . ?
C46 C45 C48 116.45(17) . . ?
C48 C45 C44 120.02(17) . . ?
C47 N3 C49 115.32(18) . . ?
C30 C31 H31 120.2 . . ?
C32 C31 C30 119.62(19) . . ?
C32 C31 H31 120.2 . . ?
C44 C43 C6 119.79(15) . . ?
C44 C43 H43 120.1 . . ?
C6 C43 H43 120.1 . . ?
C11 C10 C9 122.05(16) . . ?
C11 C10 C18 117.90(15) . . ?
C18 C10 C9 120.03(16) . . ?
C26 C25 H25 119.5 . . ?
C9 C25 C26 120.98(15) . . ?
C9 C25 H25 119.5 . . ?
C38 C37 C36 120.45(17) . . ?
C40 C37 C36 122.70(18) . . ?
C40 C37 C38 116.82(17) . . ?
C12 C11 H11 120.3 . . ?
C10 C11 C12 119.49(17) . . ?
C10 C11 H11 120.3 . . ?
C19 C18 H18 120.2 . . ?
C10 C18 C19 119.65(17) . . ?
C10 C18 H18 120.2 . . ?
C30 C33 H33 120.1 . . ?
C34 C33 C30 119.71(18) . . ?
C34 C33 H33 120.1 . . ?
C37 C38 H38 120.1 . . ?
C39 C38 C37 119.8(2) . . ?
C39 C38 H38 120.1 . . ?
C3 C2 H2 120.3 . . ?
C1 C2 C3 119.4(2) . . ?
C1 C2 H2 120.3 . . ?
C22 N9 C24 114.8(2) . . ?
C13 C14 H14 120.1 . . ?
C13 C14 C15 119.73(18) . . ?
C15 C14 H14 120.1 . . ?
C39 N6 C41 115.34(19) . . ?
C3 C50 H50 120.5 . . ?
C51 C50 C3 119.01(19) . . ?
C51 C50 H50 120.5 . . ?
N1 C1 C2 125.0(2) . . ?
N1 C1 H1 117.5 . . ?
C2 C1 H1 117.5 . . ?
C21 C20 C19 120.89(19) . . ?
C23 C20 C19 123.41(17) . . ?
C23 C20 C21 115.7(2) . . ?
N1 C51 C50 125.3(2) . . ?
N1 C51 H51 117.4 . . ?
C50 C51 H51 117.4 . . ?
N4 C32 C31 124.83(19) . . ?
N4 C32 H32 117.6 . . ?
C31 C32 H32 117.6 . . ?
C38 C39 H39 117.7 . . ?
N6 C39 C38 124.5(2) . . ?
N6 C39 H39 117.7 . . ?
N4 C34 C33 124.3(2) . . ?
N4 C34 H34 117.8 . . ?
C33 C34 H34 117.8 . . ?
C45 C46 H46 119.9 . . ?
C45 C46 C47 120.1(2) . . ?
C47 C46 H46 119.9 . . ?
C13 C16 H16 120.4 . . ?
C17 C16 C13 119.2(2) . . ?
C17 C16 H16 120.4 . . ?
C20 C21 H21 120.0 . . ?
C22 C21 C20 120.0(2) . . ?
C22 C21 H21 120.0 . . ?
N9 C22 C21 125.2(2) . . ?
N9 C22 H22 117.4 . . ?
C21 C22 H22 117.4 . . ?
N7 C15 C14 124.1(2) . . ?
N7 C15 H15 117.9 . . ?
C14 C15 H15 117.9 . . ?
N7 C17 C16 124.89(19) . . ?
N7 C17 H17 117.6 . . ?
C16 C17 H17 117.6 . . ?
C45 C48 H48 120.4 . . ?
C49 C48 C45 119.2(2) . . ?
C49 C48 H48 120.4 . . ?
N3 C47 C46 124.4(2) . . ?
N3 C47 H47 117.8 . . ?
C46 C47 H47 117.8 . . ?
C37 C40 H40 120.7 . . ?
C41 C40 C37 118.7(2) . . ?
C41 C40 H40 120.7 . . ?
C20 C23 H23 120.0 . . ?
C24 C23 C20 119.9(2) . . ?
C24 C23 H23 120.0 . . ?
N3 C49 C48 124.5(2) . . ?
N3 C49 H49 117.7 . . ?
C48 C49 H49 117.7 . . ?
N6 C41 C40 124.8(2) . . ?
N6 C41 H41 117.6 . . ?
C40 C41 H41 117.6 . . ?
N9 C24 C23 124.3(3) . . ?
N9 C24 H24 117.8 . . ?
C23 C24 H24 117.8 . . ?

loop_
_geom_torsion_atom_site_label_1
_geom_torsion_atom_site_label_2
_geom_torsion_atom_site_label_3
_geom_torsion_atom_site_label_4
_geom_torsion
_geom_torsion_site_symmetry_1
_geom_torsion_site_symmetry_2
_geom_torsion_site_symmetry_3
_geom_torsion_site_symmetry_4
_geom_torsion_publ_flag
N2 C4 C5 C6 -0.3(3) . . . . ?
N2 C4 C3 C2 171.22(18) . . . . ?
N2 C4 C3 C50 -10.6(3) . . . . ?
N2 C44 C45 C46 -170.6(2) . . . . ?
N2 C44 C45 C48 12.2(3) . . . . ?
N2 C44 C43 C6 -0.3(3) . . . . ?
N5 C29 C28 C27 0.5(3) . . . . ?
N5 C36 C35 C27 -0.3(3) . . . . ?
N5 C36 C37 C38 0.7(3) . . . . ?
N5 C36 C37 C40 178.9(2) . . . . ?
N8 C12 C13 C14 165.90(18) . . . . ?
N8 C12 C13 C16 -14.1(3) . . . . ?
N8 C12 C11 C10 -0.9(3) . . . . ?
N8 C19 C18 C10 -0.9(3) . . . . ?
N8 C19 C20 C21 20.4(3) . . . . ?
N8 C19 C20 C23 -158.5(2) . . . . ?
C30 C29 C28 C27 -179.25(16) . . . . ?
C30 C31 C32 N4 1.7(4) . . . . ?
C30 C33 C34 N4 1.9(4) . . . . ?
C27 C26 C42 C7 178.86(18) . . . . ?
C27 C26 C25 C9 179.72(19) . . . . ?
C29 N5 C36 C35 -0.2(3) . . . . ?
C29 N5 C36 C37 179.63(15) . . . . ?
C29 C30 C31 C32 -179.6(2) . . . . ?
C29 C30 C33 C34 177.99(19) . . . . ?
C7 C6 C5 C4 -176.95(17) . . . . ?
C7 C6 C43 C44 177.27(17) . . . . ?
C7 C8 C9 C10 177.01(18) . . . . ?
C7 C8 C9 C25 -0.6(3) . . . . ?
C4 N2 C44 C45 -179.51(16) . . . . ?
C4 N2 C44 C43 0.9(3) . . . . ?
C4 C3 C2 C1 178.29(19) . . . . ?
C4 C3 C50 C51 -178.32(19) . . . . ?
C28 C27 C26 C42 -33.2(3) . . . . ?
C28 C27 C26 C25 147.40(19) . . . . ?
C28 C27 C35 C36 0.8(3) . . . . ?
C36 N5 C29 C30 179.85(15) . . . . ?
C36 N5 C29 C28 0.1(2) . . . . ?
C36 C37 C38 C39 -178.63(19) . . . . ?
C36 C37 C40 C41 179.7(3) . . . . ?
C44 N2 C4 C5 -0.6(3) . . . . ?
C44 N2 C4 C3 179.84(16) . . . . ?
C44 C45 C46 C47 -179.6(2) . . . . ?
C44 C45 C48 C49 179.8(2) . . . . ?
C6 C7 C8 C9 178.85(18) . . . . ?
C6 C7 C42 C26 -177.71(18) . . . . ?
C12 N8 C19 C18 -0.6(3) . . . . ?
C12 N8 C19 C20 -178.51(17) . . . . ?
C12 C13 C14 C15 179.79(19) . . . . ?
C12 C13 C16 C17 -179.1(2) . . . . ?
C13 C12 C11 C10 -179.59(17) . . . . ?
C13 C14 C15 N7 -0.8(3) . . . . ?
C13 C16 C17 N7 -0.6(4) . . . . ?
C5 C4 C3 C2 -8.4(3) . . . . ?
C5 C4 C3 C50 169.85(18) . . . . ?
C5 C6 C43 C44 -0.6(3) . . . . ?
C8 C7 C6 C5 -35.8(3) . . . . ?
C8 C7 C6 C43 146.47(19) . . . . ?
C8 C7 C42 C26 1.9(3) . . . . ?
C8 C9 C10 C11 144.52(19) . . . . ?
C8 C9 C10 C18 -36.9(3) . . . . ?
C8 C9 C25 C26 0.8(3) . . . . ?
C26 C27 C28 C29 178.38(17) . . . . ?
C26 C27 C35 C36 -178.48(18) . . . . ?
C9 C10 C11 C12 178.03(16) . . . . ?
C9 C10 C18 C19 -177.19(17) . . . . ?
C35 C27 C28 C29 -0.9(3) . . . . ?
C35 C27 C26 C42 146.12(19) . . . . ?
C35 C27 C26 C25 -33.3(3) . . . . ?
C35 C36 C37 C38 -179.50(19) . . . . ?
C35 C36 C37 C40 -1.3(3) . . . . ?
C19 N8 C12 C13 -179.75(16) . . . . ?
C19 N8 C12 C11 1.5(3) . . . . ?
C19 C20 C21 C22 179.2(2) . . . . ?
C19 C20 C23 C24 -179.7(3) . . . . ?
C42 C7 C6 C5 143.87(19) . . . . ?
C42 C7 C6 C43 -33.9(3) . . . . ?
C42 C7 C8 C9 -0.8(3) . . . . ?
C42 C26 C25 C9 0.3(3) . . . . ?
C3 C4 C5 C6 179.24(17) . . . . ?
C3 C2 C1 N1 0.0(4) . . . . ?
C3 C50 C51 N1 0.0(4) . . . . ?
C45 C44 C43 C6 -179.87(18) . . . . ?
C45 C46 C47 N3 0.6(4) . . . . ?
C45 C48 C49 N3 -1.0(5) . . . . ?
C31 C30 C29 N5 -174.15(17) . . . . ?
C31 C30 C29 C28 5.6(3) . . . . ?
C31 C30 C33 C34 -1.2(3) . . . . ?
C43 C44 C45 C46 9.0(3) . . . . ?
C43 C44 C45 C48 -168.2(2) . . . . ?
C43 C6 C5 C4 0.9(3) . . . . ?
C10 C9 C25 C26 -176.72(19) . . . . ?
C25 C26 C42 C7 -1.7(3) . . . . ?
C25 C9 C10 C11 -37.9(3) . . . . ?
C25 C9 C10 C18 140.6(2) . . . . ?
C37 C36 C35 C27 179.92(18) . . . . ?
C37 C38 C39 N6 -1.4(4) . . . . ?
C37 C40 C41 N6 -0.9(5) . . . . ?
C11 C12 C13 C14 -15.4(3) . . . . ?
C11 C12 C13 C16 164.64(19) . . . . ?
C11 C10 C18 C19 1.4(3) . . . . ?
C18 C19 C20 C21 -157.5(2) . . . . ?
C18 C19 C20 C23 23.6(3) . . . . ?
C18 C10 C11 C12 -0.6(3) . . . . ?
C33 C30 C29 N5 6.7(3) . . . . ?
C33 C30 C29 C28 -173.55(18) . . . . ?
C33 C30 C31 C32 -0.4(3) . . . . ?
C38 C37 C40 C41 -2.0(4) . . . . ?
C2 C3 C50 C51 0.0(3) . . . . ?
C14 C13 C16 C17 0.9(3) . . . . ?
C50 C3 C2 C1 0.0(3) . . . . ?
C1 N1 C51 C50 0.0(4) . . . . ?
C20 C19 C18 C10 176.94(18) . . . . ?
C20 C21 C22 N9 0.7(4) . . . . ?
C20 C23 C24 N9 0.3(6) . . . . ?
C51 N1 C1 C2 0.0(4) . . . . ?
C32 N4 C34 C33 -0.6(4) . . . . ?
C39 N6 C41 C40 2.6(5) . . . . ?
C34 N4 C32 C31 -1.2(4) . . . . ?
C46 C45 C48 C49 2.4(4) . . . . ?
C16 C13 C14 C15 -0.2(3) . . . . ?
C21 C20 C23 C24 1.4(4) . . . . ?
C22 N9 C24 C23 -1.5(5) . . . . ?
C15 N7 C17 C16 -0.4(4) . . . . ?
C17 N7 C15 C14 1.1(3) . . . . ?
C48 C45 C46 C47 -2.3(4) . . . . ?
C47 N3 C49 C48 -0.8(5) . . . . ?
C40 C37 C38 C39 3.0(3) . . . . ?
C23 C20 C21 C22 -1.9(4) . . . . ?
C49 N3 C47 C46 1.0(4) . . . . ?
C41 N6 C39 C38 -1.4(4) . . . . ?
C24 N9 C22 C21 0.9(4) . . . . ?

_smtbx_masks_special_details     ?
loop_
_smtbx_masks_void_nr
_smtbx_masks_void_average_x
_smtbx_masks_void_average_y
_smtbx_masks_void_average_z
_smtbx_masks_void_volume
_smtbx_masks_void_count_electrons
_smtbx_masks_void_content
1 -0.046 0.059 0.339 14.7 0.0 ?
2 0.046 -0.059 0.661 14.7 0.0 ?
3 -0.250 -0.479 0.052 597.5 141.7 '3.5 C3H7NO'
4 -0.250 -0.265 0.552 597.5 141.6 '3.5 C3H7NO'
5 -0.046 0.441 0.839 14.7 0.0 ?
6 0.046 0.559 0.161 14.7 0.0 ?
7 0.250 -0.607 0.448 597.5 141.6 '3.5 C3H7NO'
8 0.250 0.420 0.948 597.5 141.6 '3.5 C3H7NO'
9 0.454 0.059 0.161 14.7 0.0 ?
10 0.454 0.441 0.661 14.7 0.0 ?
11 0.546 -0.059 0.839 14.7 0.0 ?
12 0.546 0.559 0.339 14.7 0.0 ?

_smtbx_masks_void_probe_radius   1.2
_smtbx_masks_void_truncation_radius 1.2
_shelx_res_file                  
;
TITL mag156_150k_a.res in Pbca
    mag156_150k.res
    created by SHELXL-2018/3 at 13:17:37 on 02-Oct-2020
REM Old TITL
REM SHELXT solution in Pbca: R1 0.271, Rweak 0.014, Alpha 0.030
REM <I/s> 0.412 for 391 systematic absences, Orientation a'=b, b'=a, c'=-c
REM Formula found by SHELXT: C55 N6
CELL 1.34143 20.3991 15.4857 30.0422 90 90 90
ZERR 8 0.0005 0.0003 0.0005 0 0 0
LATT 1
SYMM 0.5-X,-Y,0.5+Z
SYMM -X,0.5+Y,0.5-Z
SYMM 0.5+X,0.5-Y,-Z
SFAC C H N O
DISP C 0.0148 0.007 57.7477
DISP H -0 0 0.6481
DISP N 0.0253 0.0136 110.5121
DISP O 0.0412 0.025 193.9543
UNIT 450 362 86 14

L.S. 15
PLAN  3
SIZE 0.1 0.141 0.183
TEMP -123.15
CONF
list 4
MORE -1
BOND $H
fmap 2
acta
ABIN
OMIT 2 0 0
OMIT 3 1 1
OMIT 3 2 1
OMIT 2 0 2
REM <olex2.extras>
REM <HklSrc "%./MAG156_150K.hkl">
REM </olex2.extras>

WGHT    0.100500
FVAR       0.14976
N2    3    0.685371    0.242569    0.238462    11.00000    0.03876    0.06765 =
         0.04017   -0.00388    0.00017    0.00543
N5    3    0.264864    0.523672    0.228283    11.00000    0.03269    0.07015 =
         0.04344   -0.00362    0.00164    0.00356
N8    3    0.445659    0.339511    0.522078    11.00000    0.05009    0.07992 =
         0.03461    0.00063    0.00319    0.00432
C30   1    0.343227    0.570492    0.173519    11.00000    0.04095    0.06003 =
         0.04427   -0.00363    0.00126    0.00258
C27   1    0.361866    0.449693    0.282443    11.00000    0.03541    0.08147 =
         0.03571   -0.00556    0.00141    0.00557
C29   1    0.328380    0.526746    0.216503    11.00000    0.03242    0.06132 =
         0.04180   -0.00676    0.00291    0.00147
C7    1    0.519898    0.336767    0.311758    11.00000    0.03617    0.08010 =
         0.03384   -0.00465    0.00172    0.00438
C4    1    0.693353    0.278211    0.278796    11.00000    0.03757    0.06415 =
         0.04107    0.00008   -0.00161    0.00530
C28   1    0.377390    0.491221    0.242527    11.00000    0.02979    0.07883 =
         0.03906   -0.00620    0.00271    0.00197
AFIX  43
H28   2    0.421800    0.495077    0.233216    11.00000   -1.20000
AFIX   0
C36   1    0.249454    0.484537    0.266824    11.00000    0.03297    0.07202 =
         0.04622   -0.00694    0.00349    0.00177
C44   1    0.624506    0.235326    0.222461    11.00000    0.03960    0.07078 =
         0.03806   -0.00335   -0.00001    0.00417
C6    1    0.577547    0.302064    0.287413    11.00000    0.03772    0.07437 =
         0.03298   -0.00123    0.00012    0.00759
C12   1    0.425632    0.412057    0.502244    11.00000    0.04553    0.07778 =
         0.03416   -0.00014    0.00162   -0.00104
C13   1    0.396785    0.477944    0.532318    11.00000    0.04721    0.08160 =
         0.03510   -0.00269    0.00339   -0.00078
C5    1    0.640819    0.308279    0.304094    11.00000    0.04190    0.06966 =
         0.03336   -0.00281   -0.00330    0.00431
AFIX  43
H5    2    0.648285    0.332902    0.332611    11.00000   -1.20000
AFIX   0
C8    1    0.516024    0.333722    0.358217    11.00000    0.04208    0.08497 =
         0.03272    0.00148   -0.00070    0.00906
AFIX  43
H8    2    0.550519    0.308026    0.374827    11.00000   -1.20000
AFIX   0
C26   1    0.414531    0.409802    0.309509    11.00000    0.03564    0.08158 =
         0.03519   -0.00015    0.00188    0.00275
N1    3    0.893674    0.289251    0.324590    11.00000    0.04582    0.08005 =
         0.11099   -0.00167   -0.02112    0.00148
N7    3    0.340722    0.598779    0.591055    11.00000    0.08575    0.08915 =
         0.04901   -0.01213    0.01313    0.00263
C9    1    0.461761    0.368215    0.380379    11.00000    0.04266    0.08730 =
         0.03150   -0.00091    0.00317    0.00544
C35   1    0.296030    0.447483    0.294431    11.00000    0.03687    0.08434 =
         0.03812   -0.00052    0.00486    0.00286
AFIX  43
H35   2    0.283036    0.420651    0.321464    11.00000   -1.20000
AFIX   0
C19   1    0.472295    0.277523    0.497290    11.00000    0.05110    0.08336 =
         0.03643    0.00147    0.00198    0.00402
N4    3    0.370439    0.656334    0.093004    11.00000    0.07808    0.09240 =
         0.06749    0.02142    0.01857    0.01794
C42   1    0.468575    0.373653    0.288294    11.00000    0.03649    0.08598 =
         0.02998   -0.00319    0.00034    0.00379
AFIX  43
H42   2    0.470347    0.374278    0.256697    11.00000   -1.20000
AFIX   0
C3    1    0.762606    0.284169    0.294777    11.00000    0.03800    0.06238 =
         0.04955    0.00562   -0.00329    0.00235
C45   1    0.618568    0.194593    0.177686    11.00000    0.04791    0.07294 =
         0.03935   -0.00753    0.00245    0.00260
N3    3    0.609941    0.115266    0.093872    11.00000    0.08734    0.11267 =
         0.05216   -0.02841    0.00328   -0.00249
C31   1    0.405441    0.571798    0.155333    11.00000    0.04285    0.08189 =
         0.06137    0.01316    0.00863    0.00641
AFIX  43
H31   2    0.440682    0.543858    0.170163    11.00000   -1.20000
AFIX   0
C43   1    0.569848    0.264186    0.245673    11.00000    0.03502    0.08173 =
         0.03806   -0.00599   -0.00163    0.00295
AFIX  43
H43   2    0.527348    0.258118    0.233128    11.00000   -1.20000
AFIX   0
C10   1    0.457299    0.360212    0.430044    11.00000    0.04258    0.08576 =
         0.03165    0.00045    0.00182    0.00562
C25   1    0.411863    0.406284    0.356070    11.00000    0.04090    0.09060 =
         0.03466   -0.00288    0.00439    0.00929
AFIX  43
H25   2    0.375276    0.430376    0.371188    11.00000   -1.20000
AFIX   0
C37   1    0.178291    0.484161    0.277773    11.00000    0.03264    0.08661 =
         0.05071   -0.00977    0.00489    0.00204
C11   1    0.430315    0.424296    0.456177    11.00000    0.04568    0.08332 =
         0.03231    0.00065    0.00129    0.00665
AFIX  43
H11   2    0.415034    0.476315    0.443013    11.00000   -1.20000
AFIX   0
C18   1    0.479311    0.286081    0.450949    11.00000    0.05502    0.08329 =
         0.03692   -0.00259    0.00338    0.01039
AFIX  43
H18   2    0.499064    0.241193    0.434076    11.00000   -1.20000
AFIX   0
C33   1    0.294823    0.613458    0.149693    11.00000    0.04848    0.08496 =
         0.05145    0.00328    0.00460    0.01425
AFIX  43
H33   2    0.250903    0.613865    0.160206    11.00000   -1.20000
AFIX   0
C38   1    0.133092    0.521557    0.248920    11.00000    0.03630    0.07726 =
         0.07433   -0.00099    0.00239    0.00191
AFIX  43
H38   2    0.147383    0.546480    0.221703    11.00000   -1.20000
AFIX   0
C2    1    0.780504    0.329131    0.332742    11.00000    0.04428    0.08174 =
         0.06302   -0.00726   -0.01128    0.00436
AFIX  43
H2    2    0.748455    0.359375    0.349575    11.00000   -1.20000
AFIX   0
N9    3    0.526906    0.045899    0.566549    11.00000    0.11122    0.10684 =
         0.06544    0.02239    0.01049    0.02846
C14   1    0.386289    0.562493    0.519828    11.00000    0.06913    0.08587 =
         0.03948    0.00069    0.00668    0.00162
AFIX  43
H14   2    0.397785    0.581230    0.490746    11.00000   -1.20000
AFIX   0
N6    3    0.043062    0.487797    0.296607    11.00000    0.03541    0.16539 =
         0.08374   -0.00903    0.00984    0.00456
C50   1    0.812417    0.241681    0.272093    11.00000    0.03736    0.07651 =
         0.07067   -0.00750    0.00149    0.00412
AFIX  43
H50   2    0.803110    0.209790    0.245829    11.00000   -1.20000
AFIX   0
C1    1    0.844973    0.329573    0.345810    11.00000    0.05626    0.08847 =
         0.08370   -0.00736   -0.02523   -0.00228
AFIX  43
H1    2    0.855783    0.360980    0.371963    11.00000   -1.20000
AFIX   0
C20   1    0.492190    0.197529    0.520596    11.00000    0.06376    0.08677 =
         0.04218    0.00428    0.00327    0.00972
C51   1    0.875428    0.246479    0.288234    11.00000    0.04122    0.07614 =
         0.10312   -0.00106    0.00066    0.00472
AFIX  43
H51   2    0.908591    0.216858    0.272117    11.00000   -1.20000
AFIX   0
C32   1    0.416008    0.613631    0.115781    11.00000    0.05887    0.09206 =
         0.07245    0.01961    0.02090    0.01099
AFIX  43
H32   2    0.459053    0.612017    0.103741    11.00000   -1.20000
AFIX   0
C39   1    0.067771    0.522301    0.259932    11.00000    0.03515    0.08658 =
         0.09563   -0.00162   -0.00006    0.00108
AFIX  43
H39   2    0.038269    0.549439    0.239858    11.00000   -1.20000
AFIX   0
C34   1    0.310750    0.655357    0.110861    11.00000    0.06965    0.09700 =
         0.06141    0.01654    0.00532    0.02427
AFIX  43
H34   2    0.276904    0.685641    0.095757    11.00000   -1.20000
AFIX   0
C46   1    0.561403    0.192895    0.153698    11.00000    0.05741    0.12090 =
         0.04993   -0.02567   -0.00774    0.01315
AFIX  43
H46   2    0.522943    0.218948    0.165430    11.00000   -1.20000
AFIX   0
C16   1    0.378778    0.455870    0.575536    11.00000    0.09599    0.08613 =
         0.03934   -0.00181    0.01582    0.00464
AFIX  43
H16   2    0.385353    0.398777    0.586210    11.00000   -1.20000
AFIX   0
C21   1    0.465969    0.176447    0.561617    11.00000    0.07213    0.10072 =
         0.05669    0.01888    0.01805    0.01750
AFIX  43
H21   2    0.435178    0.213902    0.575403    11.00000   -1.20000
AFIX   0
C22   1    0.484310    0.101925    0.582261    11.00000    0.08132    0.11022 =
         0.06371    0.02452    0.01924    0.01888
AFIX  43
H22   2    0.464779    0.089426    0.610236    11.00000   -1.20000
AFIX   0
C15   1    0.359033    0.619760    0.549725    11.00000    0.08205    0.08088 =
         0.05333   -0.00344    0.00599    0.00509
AFIX  43
H15   2    0.352884    0.677788    0.540352    11.00000   -1.20000
AFIX   0
C17   1    0.351274    0.517897    0.602666    11.00000    0.10886    0.09141 =
         0.04346   -0.00498    0.02295    0.00083
AFIX  43
H17   2    0.339018    0.501064    0.631914    11.00000   -1.20000
AFIX   0
C48   1    0.671596    0.152651    0.159124    11.00000    0.06062    0.12046 =
         0.06162   -0.02908    0.00262    0.00940
AFIX  43
H48   2    0.712090    0.149632    0.174666    11.00000   -1.20000
AFIX   0
C47   1    0.559652    0.153494    0.112636    11.00000    0.07608    0.11944 =
         0.04952   -0.02327   -0.00877    0.00395
AFIX  43
H47   2    0.519318    0.154028    0.096830    11.00000   -1.20000
AFIX   0
C40   1    0.153424    0.445379    0.315838    11.00000    0.04127    0.17786 =
         0.06546    0.01961    0.00998    0.00359
AFIX  43
H40   2    0.181744    0.417207    0.336316    11.00000   -1.20000
AFIX   0
C23   1    0.537821    0.140542    0.503975    11.00000    0.13720    0.12152 =
         0.05095    0.01905    0.02602    0.05351
AFIX  43
H23   2    0.558488    0.151821    0.476240    11.00000   -1.20000
AFIX   0
C49   1    0.665095    0.115234    0.117806    11.00000    0.07735    0.15114 =
         0.07371   -0.05115    0.00798    0.00752
AFIX  43
H49   2    0.702429    0.087464    0.105460    11.00000   -1.20000
AFIX   0
C41   1    0.086670    0.448566    0.323353    11.00000    0.04654    0.22647 =
         0.08037    0.01945    0.01876   -0.00547
AFIX  43
H41   2    0.070381    0.420991    0.349345    11.00000   -1.20000
AFIX   0
C24   1    0.553457    0.067319    0.527533    11.00000    0.16581    0.13340 =
         0.06918    0.02711    0.03209    0.07576
AFIX  43
H24   2    0.585289    0.029464    0.515203    11.00000   -1.20000
AFIX   0
HKLF 4


REM  mag156_150k_a.res in Pbca
REM wR2 = 0.1612, GooF = S = 0.964, Restrained GooF = 0.964 for all data
REM R1 = 0.0515 for 5670 Fo > 4sig(Fo) and 0.0746 for all 9577 data
REM 541 parameters refined using 0 restraints

END

WGHT      0.1003      0.0000

REM Highest difference peak  0.279,  deepest hole -0.214,  1-sigma level  0.038
Q1    1   0.1581  0.5143  0.3204  11.00000  0.05    0.28
Q2    1   0.6645  0.2134  0.1414  11.00000  0.05    0.28
Q3    1   0.0883  0.5255  0.3310  11.00000  0.05    0.26
;
_shelx_res_checksum              29028
_shelx_hkl_file                  
;
   4 -11  -5    1.63    0.48
   4 -11  -6    2.94    0.53
   4 -10  -9   -0.58    0.52
   2  -8 -17    0.69    0.49
   0  -6 -20    2.05    0.51
   4  -5  -2   55.70    0.39
   4  -5  -7   16.69    0.44
   3  -4 -11    1.04    0.38
  -3  -2 -20    4.52    0.46
   1  -2 -13    7.83    0.54
  -6   0 -19   -1.01    0.40
   4 -10  -8    0.69    0.59
   4  -9 -10   10.40    0.52
   3  -8 -14    3.42    0.63
   3  -7 -14    3.24    0.47
   4  -6   0  292.13    0.83
  -3  -4 -22    1.06    0.71
   3  -3  -2  483.94    0.94
  -5  -1 -20   -0.38    0.50
   2  -7 -16    2.16    0.61
   1  -5 -17    9.76    0.63
   1  -4 -16    9.65    0.62
   1  -1  -9  155.94    0.74
  -4   0 -17   -0.74    0.39
  -2   0 -14   51.72    0.63
   0   0  -8   38.80    0.49
   4 -10  -6    4.71    0.54
   4 -10  -7    2.50    0.53
   2  -8 -16   15.64    0.65
   4  -8  -9    1.89    0.49
   1  -7 -18   10.20    0.61
   3  -7 -13   13.63    0.60
   2  -2  -8   77.13    0.60
  -2   1 -10   83.58    0.48
   3 -10 -12    2.72    0.57
   4 -10  -2   -0.11    0.37
   4 -10  -3    5.17    0.43
   4 -10  -4   19.33    0.52
   4 -10  -5   53.46    0.68
   4  -9  -8    6.49    0.54
   3  -8 -13    0.81    0.52
   4  -6  -1    1.28    0.33
   3  -5 -11    2.61    0.51
   2  -4 -13    0.72    0.50
   3  -4  -9  419.27    1.26
  -5  -2 -21    8.76    0.58
  -2  -2 -18   24.45    0.60
   1  -2 -12    6.05    0.49
   0  -1 -12    0.43    0.41
   3 -11 -10   -0.08    0.60
   2  -9 -15    1.64    0.60
   3  -9 -12    5.16    0.53
   4  -9  -7   14.07    0.51
   4  -8  -8   10.98    0.44
   1  -6 -17    5.03    0.48
   3  -6 -12    1.15    0.43
   2  -5 -14    0.05    0.51
   0  -3 -16   -0.18    0.42
   1  -3 -14   18.14    0.53
  -4  -2 -20   16.81    0.54
  -3  -2 -19    7.97    0.49
  -6  -1 -20    5.22    0.42
  -2  -1 -16   37.16    0.53
   1  -1  -8  127.61    0.62
  -6   1 -16    3.34    0.31
  -5   1 -15    0.73    0.30
  -3   1 -12  332.79    0.86
   3 -10 -11    1.46    0.51
   4  -9  -1   98.15    0.59
   4  -9  -6   21.20    0.45
   1  -8 -17    3.81    0.52
   2  -8 -15    4.20    0.55
   4  -8   0    3.96    0.27
   4  -8  -7   14.64    0.47
   0  -5 -18   -0.61    0.43
   1  -5 -16    6.83    0.45
  -3  -4 -21    0.29    0.53
   1  -4 -15   -0.28    0.43
  -4  -3 -21    2.73    0.47
  -3  -3 -20    0.14    0.46
   0  -2 -14   28.69    0.51
   3 -11  -9    0.73    0.50
   4  -9  -2   37.23    0.43
   4  -9  -3   11.32    0.37
   4  -9  -4   -0.02    0.33
   4  -9  -5    0.10    0.33
   4  -8  -1   10.68    0.32
   4  -7  -1   16.28    0.31
   3  -6 -11    1.55    0.40
   3  -5 -10   28.16    0.47
   3  -4   1  453.84    0.64
   3  -4  -8    4.42    0.31
   2  -3 -10  109.89    0.61
  -5  -1 -19    0.77    0.34
  -3  -1 -17   61.44    0.56
   3 -11  -8    1.64    0.43
   3 -10 -10    4.44    0.43
   4  -8  -5    4.00    0.33
   4  -7  -4   98.09    0.58
   4  -7  -5   42.63    0.46
   0  -6 -18    0.94    0.39
  -1  -5 -19    2.28    0.42
  -6  -3 -22    5.69    0.47
   1  -3   7  121.81    0.24
   1  -3 -13    2.11    0.38
  -6  -2 -21    0.00    0.42
   1  -2 -11    2.90    0.28
   2  -2  -1  475.30    0.61
  -4  -1 -18    2.75    0.33
   1  -1  -7   30.46    0.38
  -2   1  -9    0.99    0.18
  -5   2 -11    1.37    0.20
   2 -10 -13    2.46    0.47
   2  -8 -14   -0.66    0.40
   4  -8  -3   25.93    0.39
   4  -8  -4    0.51    0.30
   1  -6 -16    1.85    0.34
  -1  -4 -18    4.62    0.38
   2  -2  -5   19.58    0.35
   0   0  -6  174.01    0.47
   3 -11  -7    0.53    0.36
   3 -10  -9    3.16    0.41
   3  -9 -10    1.99    0.37
   1  -8 -16    0.33    0.42
   1  -7 -16    0.96    0.34
  -1  -6 -19    0.73    0.44
  -4  -4 -21    3.67    0.47
   1  -4 -14   19.49    0.45
  -5  -3 -21    1.10    0.41
   2  -3  -9   12.41    0.32
  -5  -2 -20    1.03    0.37
  -4  -2 -19    9.59    0.43
  -3  -2 -18    0.20    0.33
   2  -2  -2   12.26    0.23
  -2  -1 -15    1.99    0.33
  -4   1 -13   25.17    0.33
   3 -11  -6    4.83    0.44
   3  -7 -10  285.51    1.13
  -2  -6 -20    1.01    0.51
   2  -6 -13   28.26    0.55
  -3  -4 -20    6.34    0.45
   2  -4 -11    3.41    0.33
  -4  -3 -20   12.50    0.50
  -3  -3 -19   16.53    0.50
  -7  -2 -21   66.65    0.76
   1  -2 -10   -0.47    0.29
   2  -2  -3   58.60    0.33
  -7   1 -16   11.79    0.38
  -3   1 -11  100.22    0.53
   2 -10 -12   -0.44    0.54
   3 -10  -8   21.83    0.60
   1  -9 -15   -0.32    0.57
   2  -7 -13    1.47    0.48
  -1  -5 -18   46.28    0.78
   3  -4  -5   50.89    0.41
   1  -3 -12   80.02    0.70
  -6  -1 -19    3.44    0.44
  -3   2   0    1.18    0.13
   2 -12  -8    2.98    0.79
   1  -8 -15    2.87    0.72
  -1  -4 -17    0.62    0.67
   3  -4  -4    4.26    0.41
   2  -3  -8   41.10    0.58
  -3  -1 -16   75.80    0.66
   0  -1 -10   -0.42    0.28
  -2   0 -12   -0.10    0.42
   1  -7 -15   17.12    0.67
  -1  -6 -18   -0.01    0.97
  -4  -5 -21    0.16    0.63
   0  -5 -16   -0.64    0.50
   0  -3 -14   -0.04    0.55
   1 -12  -6    6.55    0.91
  -3 -11  -8    0.20    1.00
   3 -11  -5   16.34    0.77
   4 -11  -4    1.44    0.65
   1  -9  -7    1.61    0.70
  -1  -8  -8    2.81    0.77
 -12  -7  -6    0.56    0.77
  -8  -1  -3   -0.29    0.43
   2   0   2 1611.27    0.95
   1 -10  -7    1.08    0.67
  -9  -9  -8   -0.09    0.80
 -11  -8  -7    0.10    0.77
  -1  -7  -8  312.32    1.62
 -14  -6  -4    9.32    0.90
 -13  -6  -5   -0.69    0.77
  -8  -6  -8   30.30    0.84
  -2  -6  -8   16.46    0.80
   5  -6  -3   60.97    0.60
  -3  -4  -7   57.93    0.69
 -12  -2  -2    8.59    0.51
   1  -2  -3   93.35    0.51
 -10   0   0  282.35    0.75
  -6  -9  -9    9.87    0.78
  -5  -9  -9    3.65    0.64
  -4  -9  -9    3.39    0.74
  -6  -8  -9    8.86    0.74
  -5  -8  -9    2.92    0.61
  -4  -8  -9    1.19    0.67
 -11  -7  -7   12.46    0.78
 -12  -6  -6    2.73    0.72
  -6  -5  -8   67.78    0.87
  -4  -5  -8   43.63    0.81
 -10  -4  -6   -0.69    0.61
 -11  -2  -3   36.71    0.60
  -3  -2  -5  383.61    1.14
  -6 -10  -9    0.73    0.74
  -5 -10  -9    1.20    0.65
  -4 -10  -9   -0.21    0.74
  -3  -9  -9    4.24    0.61
   0  -9  -8   -0.11    0.67
   4  -9  -5   -0.41    0.41
 -10  -8  -8    0.49    0.68
   3  -8  -6    0.70    0.50
   4  -8  -5    4.77    0.43
  -6  -7  -9    2.34    0.61
  -5  -7  -9    0.57    0.56
  -4  -7  -9   14.55    0.71
  -7  -5  -8   -0.54    0.59
  -3  -5  -8   19.41    0.63
  -2  -3  -6  338.48    1.12
  -3 -10  -9    3.17    0.64
   0 -10  -8    0.09    0.57
   3 -10  -6   -0.04    0.53
   4 -10  -5   55.65    0.72
  -8  -9  -9    1.05    0.72
   2  -9  -7    7.37    0.54
   5  -9  -4    0.26    0.41
   5  -8  -4    5.23    0.43
 -10  -7  -8    4.02    0.65
  -7  -7  -9    0.55    0.60
  -3  -7  -9  251.27    1.40
   0  -7  -8   -1.07    0.59
 -11  -6  -7    2.38    0.63
  -1  -6  -8    5.55    0.57
   2 -12  -6    7.26    0.67
   2 -10  -7    0.66    0.59
 -13  -7  -6   10.37    0.79
  -5  -6  -9   16.38    0.66
 -12  -4  -5    1.84    0.57
  -6   0  -2    4.03    0.28
   1 -12  -7   -0.11    0.71
   0 -11  -8   -0.05    0.62
   4 -11  -5    1.56    0.54
  -8  -7  -9   14.42    0.62
   2  -7  -7  276.61    1.24
   5  -7  -4    8.71    0.45
  -4  -6  -9   65.71    0.79
   6  -6  -2   14.78    0.37
  -2  -5  -8    0.64    0.47
 -13  -3  -3    3.48    0.53
   3 -11  -6    4.96    0.53
   1 -10  -8    8.16    0.67
   1  -9  -8   -0.37    0.54
 -11  -8  -8    1.03    0.71
   1  -8  -8    2.81    0.58
   7  -7  -1    7.14    0.36
   4  -5  -4    9.01    0.37
   0  -2  -4  212.40    0.70
   2 -11  -7    7.01    0.59
  -5 -10 -10    1.31    0.74
  -6  -9 -10   -0.64    0.65
  -5  -9 -10   23.72    0.71
  -6  -8 -10    1.19    0.63
  -5  -8 -10   17.68    0.68
 -11  -7  -8    4.92    0.68
  -1  -7  -9  166.60    1.15
 -11  -5  -7   39.62    0.81
  -6  -3  -7   16.15    0.55
  -1  -3  -6   27.11    0.48
  -1 -11  -9    6.13    0.70
  -4 -10 -10   -0.12    0.71
  -7  -9 -10    2.88    0.69
  -3  -9 -10    3.28    0.67
 -10  -8  -9    0.64    0.71
  -7  -8 -10    6.57    0.70
  -4  -8 -10   11.23    0.58
 -12  -6  -7    0.88    0.61
  -2  -6  -9   38.77    0.69
   3  -6  -6  162.77    0.92
  -7  -4  -8    1.52    0.59
  -4  -4  -8   22.80    0.53
  -4  -3  -7    7.77    0.40
   2  -3  -4  912.15    1.37
  -9  -2  -5    2.34    0.51
  -7  -1  -4   15.41    0.39
  -1  -1  -3   71.15    0.36
  -3  -8 -10    0.58    0.56
  -6  -7 -10    0.13    0.61
  -4  -7 -10   -0.40    0.60
   4  -6  -5   94.26    0.72
  -6  -5  -9    5.61    0.61
   1  -5  -7   45.44    0.61
 -10  -4  -7    1.12    0.53
  -3  -4  -8    4.65    0.49
 -12  -2  -3    2.32    0.48
 -11  -1  -2    6.27    0.43
  -3  -1  -4 1273.42    1.62
   2 -12  -7    0.94    0.65
   3 -10  -7    1.66    0.59
   4 -10  -6    4.28    0.54
  -8  -8 -10    1.38    0.60
   3  -8  -7    0.76    0.56
   4  -8  -6  172.35    1.02
 -13  -7  -7   -0.81    0.77
 -10  -7  -9    2.54    0.67
  -7  -7 -10    1.11    0.55
  -3  -7 -10  298.73    1.54
   6  -7  -3    0.19    0.38
 -11  -6  -8    5.68    0.68
 -10  -5  -8    4.62    0.61
  -7  -5  -9    8.01    0.65
   5  -5  -3    3.25    0.37
  -3  -3  -7   95.82    0.68
   1  -3  -5  817.72    1.44
  -5  -2  -6  247.71    0.96
   2 -10  -8   -0.46    0.59
   2  -9  -8   11.74    0.62
   5  -9  -5   -0.29    0.48
   2  -8  -8    2.57    0.58
 -12  -7  -8    0.18    0.80
  -8  -7 -10   12.63    0.75
  -1  -6  -9    2.73    0.66
 -13  -5  -6    3.28    0.71
  -3  -5  -9    4.73    0.56
 -13  -4  -5    0.48    0.63
  -1  -2  -5  104.62    0.79
   3 -11  -7    0.92    0.63
   4 -11  -6    1.86    0.62
   5 -10  -5    6.21    0.54
   5  -8  -5   11.45    0.53
  -2  -7 -10  238.32    1.45
  -6  -6 -10    2.73    0.62
  -4  -6 -10    1.50    0.68
 -12  -5  -7    5.99    0.67
   0  -5  -8   -0.03    0.59
   2 -11  -8    9.31    0.70
  -1 -10 -10    0.61    0.66
   1 -10  -9    0.63    0.68
  -6  -9 -11    1.23    0.79
  -5  -9 -11   -0.05    0.75
   1  -9  -9    3.42    0.65
  -1  -8 -10    3.75    0.74
   3  -7  -7  224.78    1.19
 -13  -6  -7    0.71    0.77
 -10  -6  -9    2.10    0.61
  -7  -6 -10    6.90    0.63
  -2  -5  -9   11.28    0.61
   0  -3  -6    1.83    0.53
  -7  -9 -11    0.88    0.73
  -5  -8 -11    2.37    0.64
  16  -2   2   23.29    1.21
  17  -2   1    0.64    1.10
  18  -2   0   -0.06    1.13
  14  -1   5    2.36    0.99
  17  -1   3    9.27    1.30
  18  -1   2   27.25    1.45
  20  -1  -1    0.15    1.20
  12   0   7   -0.07    0.88
  20   0   1    0.10    1.18
  12   1   8   12.33    0.95
  15   1   7   35.02    1.36
  23   1  -4    0.12    1.24
  22   2   0    1.08    1.46
  24   2  -6   -0.16    1.18
  13   3   9    2.80    1.16
  17   3   7    0.57    1.50
  20   3   4    1.40    1.57
  24   3  -4    1.78    1.16
  14   4   9    7.36    1.35
  11   5  10   35.34    1.21
  19   5   6    0.90    1.28
  22   5   2    0.77    1.34
  10   6  10    2.32    1.06
  18   6   7    0.06    1.24
  19   6   6    0.64    1.25
  22   6   2    7.01    1.30
  23   6   0   -0.28    1.14
  24   6  -3    0.48    1.18
  24   7  -3    1.63    1.09
   7   8   9   21.00    0.94
  22   8   1    0.59    1.35
  23   8  -1    1.04    1.17
  10   9   9    1.26    1.23
  11   9   9   10.01    1.43
  21   9   2    0.51    1.42
  13  10   8    1.83    1.52
  18  10   5    5.13    1.66
  21  10   1   -0.10    1.38
  22  10  -1    0.58    1.24
  13  11   7   24.74    1.66
  15  12   5   10.86    1.60
  19  -2  -2    8.49    1.21
  16   0   5    1.66    1.30
  22   0  -4    0.16    1.36
  20   1   2    3.38    1.50
  22   1  -2   -0.50    1.31
  23   1  -5    2.00    1.39
  14   2   8   -0.06    1.05
  16   2   7    0.75    1.25
  23   2  -3    2.56    1.36
  24   2  -7    1.39    1.22
  15   3   8    3.27    1.42
  18   3   6   -0.63    1.34
  24   3  -5    1.46    1.26
  22   4   1    0.00    1.47
  24   4  -4    0.49    1.28
  14   5   9    1.52    1.38
  16   5   8    0.52    1.37
  21   5   3    1.97    1.56
  21   6   3   -0.10    1.40
  16   7   8    6.15    1.36
  21   7   3    4.64    1.24
  23   7  -1    0.38    1.29
  13   8   9    6.17    1.52
  17   8   7    3.08    1.40
  18   8   6    0.63    1.54
  19   8   5    1.55    1.52
  20   8   4    4.59    1.32
  16   9   7    1.27    1.65
  12  10   8    0.16    1.42
  15  10   7    1.67    1.70
  15  11   6    1.22    1.62
  20  11   1    0.67    1.41
  12  12   6    0.96    1.31
  16  12   4   10.75    1.78
  19  12   1    0.22    1.45
  14  -2   3    3.60    0.87
  15  -1   4    5.69    1.12
  21  -1  -4   -1.03    1.23
  18   0   3    0.16    1.38
  14   1   7    1.32    0.99
  19   1   3   10.85    1.54
  17   2   6   16.39    1.42
  18   2   5    0.71    1.57
  21   2   1   12.59    1.55
  11   3   9    3.36    1.00
  12   3   9    0.70    0.91
  23   3  -2    0.55    1.37
  13   4   9    1.08    1.21
  17   4   7    8.55    1.32
  20   4   4    8.82    1.45
  22   5   1    1.22    1.48
  23   5  -1    1.54    1.39
  14   6   9    2.01    1.25
  16   6   8    5.28    1.33
  22   6   1    1.29    1.41
  23   6  -1    0.40    1.35
  20   7   4    1.09    1.46
  22   7   1    2.74    1.34
   8   8   9   16.02    1.01
  12   8   9    8.29    1.48
  14   9   8   -0.34    1.62
  20   9   3    1.16    1.49
   9  10   8    1.50    1.09
  10  10   8    0.42    1.28
  11  10   8    7.52    1.42
  11  11   7   -0.45    1.37
  12  11   7    0.46    1.33
  14  12   5    0.24    1.53
  17  12   3   -0.12    1.49
  18  12   2    0.28    1.46
  20  12  -1   -0.03    1.32
  15  13   3    0.28    1.36
  18  -2  -1   59.45    1.52
  13  -1   5   15.47    0.89
  18  -1   1    0.88    1.28
  20  -1  -2    3.47    1.20
  18   1   4    4.49    1.33
  13   2   8    0.58    0.96
  15   2   7   10.29    1.40
  22   2  -1    0.18    1.45
  24   2  -8    0.17    1.20
  10   3   9  106.56    1.45
  24   3  -6    0.72    1.24
  15   4   8    3.20    1.42
  18   4   6    9.33    1.35
  19   4   5    0.46    1.34
  24   4  -5    0.92    1.31
  13   5   9    1.04    1.27
  17   5   7    7.45    1.30
  20   5   4    1.82    1.31
  17   6   7    0.46    1.40
  20   6   4    6.36    1.48
   7   7   9   -0.09    0.80
  18   7   6    3.52    1.51
  19   7   5    5.48    1.49
   9   8   9    1.12    1.00
  10   8   9    0.62    1.31
  11   8   9    0.96    1.33
  21   8   2    0.58    1.22
  22   8   0    2.34    1.32
  23   8  -2    0.14    1.06
  19   9   4    2.27    1.57
  14  10   7    0.73    1.66
  16  10   6    8.34    1.58
  21  10   0   -0.71    1.37
  22  10  -2    0.77    1.21
  10  11   7   -1.38    1.25
  16  11   5    1.34    1.66
  17  11   4    1.60    1.67
  18  11   3    1.14    1.61
  19  11   2    0.23    1.51
  16  13   2    6.06    1.45
  17  13   1    0.31    1.37
  15  -2   2    4.67    0.97
  17  -2   0    0.01    1.18
  12  -1   5    0.24    0.83
  16  -1   3    7.55    1.23
  17  -1   2  118.02    1.95
  22   0  -5   -0.09    1.27
  13   1   7    1.36    1.02
  15   1   6    1.46    1.24
  20   1   1    1.12    1.47
  22   1  -3    0.86    1.37
  23   1  -6    3.60    1.26
  12   2   8   16.25    1.14
  20   2   2    1.93    1.54
  23   2  -4    2.61    1.35
  24   2  -9    0.10    1.13
  14   3   8    0.44    1.08
  20   3   3    0.19    1.37
  23   3  -3    2.03    1.36
  12   4   9   10.52    1.06
  21   4   2    4.51    1.40
  23   4  -2    1.03    1.23
  15   5   8    3.01    1.45
  18   5   6    3.51    1.29
  19   5   5    0.29    1.28
  13   6   9    2.10    1.19
  15   6   8    1.39    1.45
  18   6   6    7.37    1.32
  19   6   5    8.66    1.34
   8   7   9   13.51    1.08
  15   7   8    8.50    1.38
  21   7   2    0.51    1.45
  23   7  -2    1.25    1.30
  20   8   3   -0.01    1.46
   7   9   8    1.51    0.86
  15   9   7    4.32    1.67
  21   9   1   -0.26    1.26
  22   9  -1   -0.05    1.30
  17  10   5    0.36    1.66
  19  12   0   -0.66    1.46
  13  -2   3   19.60    0.91
  14  -1   4    0.37    0.96
  19  -1  -1    0.03    1.37
  21   1  -1    2.28    1.48
  23   1  -7   -0.23    1.33
  11   2   8   16.07    1.05
  16   2   6    8.54    1.55
  22   2  -2    4.43    1.46
  17   3   6   36.65    1.59
  18   3   5    1.28    1.56
  19   3   4    2.06    1.38
  22   3  -1    3.45    1.46
  24   3  -7    3.13    1.22
   9   4   9    2.47    0.91
  10   4   9   18.72    1.11
  16   4   7   10.00    1.52
  20   4   3    2.27    1.60
  24   4  -6   -0.43    1.26
  12   5   9   -0.10    1.14
  21   5   2    1.14    1.35
  23   5  -2   -1.08    1.35
  24   5  -5    0.73    1.33
  12   6   9   -0.32    1.22
  21   6   2    0.36    1.43
  23   6  -2    0.14    1.36
  11   7   9   22.02    1.36
  17   8   6   -0.65    1.62
  19   8   4    0.45    1.54
  23   8  -3    2.45    1.22
  12   9   8    1.88    1.46
  20   9   2    0.54    1.50
  13  10   7    8.91    1.60
  13  12   5   13.18    1.51
  15  12   4    2.57    1.48
  20  12  -2    0.81    1.33
  14  13   3    0.20    1.50
  20  -1  -3    1.94    1.26
  16   0   4  244.22    2.39
  20   0  -1   -0.21    1.39
  22   0  -6    2.58    1.36
  19   1   2   19.91    1.60
  10   2   8    3.94    0.79
  14   2   7   24.58    1.35
  18   2   4   22.17    1.70
  21   2   0   -0.09    1.44
  23   2  -5    0.65    1.36
  13   3   8    1.34    0.96
  15   3   7   14.35    1.47
  14   4   8    3.45    1.16
  17   4   6    2.76    1.46
  23   4  -3    0.73    1.36
  11   5   9    0.31    1.04
  16   5   7   -0.48    1.43
  20   5   3    0.97    1.51
   8   6   9    1.12    0.89
   9   6   9    0.87    0.94
  16   6   7    1.66    1.46
  22   6   0    2.42    1.28
  10   7   9    1.97    1.11
  14   7   8   -0.38    1.52
  16   7   7    1.65    1.33
  20   7   3    1.43    1.46
  13   8   8    2.35    1.50
  18   8   5    0.36    1.37
  21   8   1    0.80    1.47
  22   8  -1    0.43    1.30
   8   9   8   -0.67    0.93
  11   9   8    0.72    1.35
  15  10   6    5.97    1.76
  20  10   1    4.58    1.52
  21  10  -1    0.62    1.39
  22  10  -3    3.44    1.32
  13  11   6    1.03    1.53
  15  11   5    3.13    1.71
  19  11   1   -0.47    1.48
  12  12   5    0.87    1.44
  16  12   3   -0.19    1.56
  17  12   2    0.14    1.60
  18  12   1    0.90    1.47
  15  13   2   -0.44    1.56
  18  13  -1   -0.35    1.31
  17  14  -2   -0.53    1.13
  14  -2   2   -0.21    0.83
  18  -2  -2   -0.46    1.09
  15  -1   3   14.84    1.17
  11   1   7   16.03    0.91
  14   1   6   -0.35    1.15
  18   1   3    0.34    1.29
  22   1  -4    1.69    1.37
  23   1  -8   -0.05    1.26
  20   3   2    1.02    1.61
  23   3  -4    0.33    1.38
  24   3  -8    1.00    1.19
  18   4   5    1.50    1.50
  19   4   4    1.10    1.39
  21   4   1   -0.57    1.61
  24   4  -7    3.64    1.26
  14   5   8    3.03    1.21
  17   5   6    0.85    1.44
  24   5  -6    1.96    1.30
  14   6   8    3.71    1.42
  20   6   3    9.36    1.36
  23   6  -3    0.05    1.35
  17   7   6    1.06    1.52
  18   7   5    2.02    1.54
  19   7   4    8.50    1.53
  23   7  -3    8.34    1.39
  23   8  -4    1.44    1.23
   9   9   8    0.18    1.07
  10   9   8    6.74    1.29
  14   9   7    0.61    1.60
  18   9   4    1.88    1.66
  19   9   3    4.45    1.62
  22   9  -2    1.02    1.16
  12  10   7    0.43    1.51
  16  10   5    2.25    1.69
  12  11   6    9.15    1.61
  16  11   4    2.38    1.70
  18  11   2   -0.17    1.62
  14  12   4    1.39    1.61
  16  13   1   -0.04    1.54
  17  -2  -1    0.78    1.20
  13  -1   4    5.89    0.95
  16  -1   2   32.55    1.38
  17  -1   1    5.16    1.25
  22   0  -7   -1.90    1.32
  21   1  -2    4.24    1.49
  13   2   7   -0.14    1.09
  15   2   6    2.01    1.34
  20   2   1    0.93    1.56
  22   2  -3   -0.37    1.40
  23   2  -6    0.35    1.34
  12   3   8   12.35    1.00
  16   3   6   -0.04    1.52
  22   3  -2    2.08    1.45
  13   4   8    4.61    1.21
  18   5   5    3.02    1.48
  19   5   4    6.83    1.37
  21   5   1    0.45    1.61
  22   5  -1    0.54    1.49
  24   5  -7    0.16    1.24
  17   6   6    0.06    1.25
  18   6   5    3.04    1.48
  19   6   4    0.06    1.29
  21   6   1    0.27    1.49
  21   7   1    6.34    1.32
  22   7  -1    3.25    1.49
   7   8   8    3.28    0.79
  12   8   8    0.79    1.40
  20   8   2   13.30    1.67
  11  10   7    8.48    1.44
  14  10   6    1.49    1.70
  17  10   4    3.19    1.78
  17  11   3   -0.37    1.69
  19  12  -1    0.21    1.50
  20  12  -3   -0.20    1.37
  15  -2   1    3.62    0.94
  16  -2   0   44.43    1.34
  19  -1  -2   20.82    1.42
  20  -1  -4    6.10    1.26
  20   0  -2   19.35    1.51
  15   1   5  106.37    1.86
  22   1  -5   -0.33    1.42
  23   1  -9    0.76    1.27
  21   2  -1   13.49    1.62
  11   3   8   73.33    1.32
  14   3   7   24.35    1.41
  17   3   5    0.34    1.52
  18   3   4   -0.33    1.61
  19   3   3    6.60    1.43
  23   3  -5    0.31    1.34
  20   4   2    6.12    1.69
  23   4  -4    0.04    1.33
  24   4  -8    2.05    1.23
  15   5   7   40.51    1.67
  13   6   8    1.40    1.37
  22   6  -1    0.87    1.27
  15   7   7   14.00    1.43
  23   7  -4    0.22    1.34
  11   8   8    1.63    1.32
  16   8   6    7.64    1.66
  19   8   3    0.16    1.53
  21   8   0   -0.28    1.42
  22   8  -2    0.39    1.31
  13   9   7   17.41    1.72
  15   9   6   13.82    1.76
  20   9   1    0.52    1.57
  22   9  -3    0.68    1.28
   9  10   7    0.02    1.12
  10  10   7    0.62    1.25
  20  10   0    0.55    1.52
  21  10  -2    0.41    1.38
  10  11   6    0.08    1.28
  11  11   6    0.97    1.32
  14  11   5    2.97    1.58
  15  12   3    2.90    1.70
  18  12   0   -0.10    1.64
  18  13  -2   -0.26    1.44
  13  -2   2    1.11    0.78
  18  -2  -3    2.32    1.21
  12  -1   4   10.97    0.90
  16   0   3    1.01    1.24
  18   0   1    0.15    1.38
  13   1   6   57.60    1.28
  19   1   1   -0.38    1.44
  12   2   7    0.92    1.02
  16   2   5    4.88    1.47
  23   2  -7    0.25    1.32
  10   3   8   17.90    0.91
  12   4   8    0.45    0.95
  24   4  -9    0.78    1.28
  20   5   2    0.91    1.61
  24   5  -8   -0.29    1.21
  15   6   7    0.73    1.27
  20   6   2   11.60    1.57
  23   6  -4    0.81    1.36
  16   7   6    6.09    1.57
  20   7   2    0.71    1.28
   8   8   8    2.77    0.93
   9   8   8    2.06    1.01
  10   8   8    1.48    1.19
  17   8   5    1.70    1.39
  18   8   4   -0.20    1.57
  23   8  -5    1.08    1.26
  21   9  -1   -0.50    1.44
  13  12   4    6.98    1.59
  16  12   2   -0.38    1.54
  17  12   1   -0.38    1.50
  14  13   2    0.63    1.44
  14  -1   3    9.11    1.00
  18  -1  -1    1.06    1.27
  18   1   2   29.01    1.66
  20   1  -1    0.01    1.49
  21   1  -3   -0.36    1.42
  14   2   6    3.32    1.20
  17   2   4    2.00    1.31
  22   2  -4    0.28    1.46
  15   3   6    3.85    1.39
  22   3  -3    0.28    1.47
  23   3  -6   -0.44    1.32
  11   4   8    5.14    1.07
  14   4   7    7.68    1.34
  17   4   5    5.37    1.51
  18   4   4   11.57    1.65
  19   4   3    1.65    1.40
  21   4   0   -0.11    1.36
  23   4  -5    0.02    1.41
  12   5   8    0.41    1.12
  16   5   6    1.10    1.45
  22   5  -2    1.58    1.50
  12   6   8    5.65    1.23
  16   6   6    3.24    1.53
  11   7   8    4.56    1.22
  17   7   5   -0.76    1.53
  18   7   4    7.67    1.53
  19   7   3    0.36    1.46
  22   7  -2    0.50    1.38
  12   9   7    0.72    1.49
  18   9   3    0.90    1.66
  19   9   2    0.64    1.40
  13  10   6    1.46    1.65
  15  10   5    1.13    1.77
  13  11   5    6.14    1.60
  15  11   4    4.75    1.73
  18  11   1   -0.41    1.65
  19  12  -2    0.43    1.41
  20  12  -4   -0.15    1.35
  15  13   1    0.26    1.60
  17  13  -1   -0.50    1.47
  14  -3  -1   10.61    0.86
  17  -2  -2   12.46    1.28
  15  -1   2    4.54    1.07
  19  -1  -3   11.59    1.44
  20  -1  -5    1.57    1.24
  20   0  -3   -0.39    1.51
  12   1   6    5.49    0.87
  22   1  -6   -0.35    1.30
  11   2   7    0.79    0.84
  20   2   0   12.46    1.62
  21   2  -2    0.88    1.59
  23   2  -8   -0.21    1.28
  13   3   7    1.39    0.98
  10   4   8    4.32    0.98
  11   5   8   20.75    1.18
  14   5   7    0.61    1.40
  17   5   5    3.87    1.48
  18   5   4   31.64    1.77
  19   5   3    0.52    1.33
  14   6   7    1.35    1.41
  17   6   5    3.35    1.52
  18   6   4    1.58    1.53
  19   6   3    0.23    1.30
  21   6   0    0.01    1.34
  22   6  -2    7.86    1.36
  23   6  -5   -0.56    1.35
   8   7   8   10.38    0.97
  10   7   8    4.21    1.13
  14   7   7    0.81    1.28
  23   7  -5    4.15    1.20
  20   8   1    2.03    1.35
  21   8  -1    0.86    1.39
  22   8  -3   -0.59    1.32
  23   8  -6    0.63    1.23
   7   9   7    2.55    0.89
  14   9   6    0.54    1.65
  22   9  -4    0.20    1.29
  16  10   4    0.96    1.73
  17  10   3    3.10    1.76
  20  10  -1    4.73    1.59
  21  10  -3    0.44    1.40
  16  11   3    0.18    1.73
  17  11   2    4.38    1.74
  12  12   4    1.96    1.50
  14  -2   1    3.05    0.86
  16  -2  -1   70.09    1.55
  16  -1   1   11.58    1.22
  11   1   6    0.89    0.91
  14   1   5    2.71    0.99
  22   2  -5    4.57    1.60
  16   3   5   11.00    1.57
  18   3   3    0.72    1.58
  19   3   2    0.66    1.42
  23   3  -7    0.79    1.31
  15   4   6    2.94    1.41
  20   4   1    1.63    1.63
  23   4  -6    0.55    1.35
   9   7   8   16.78    1.10
  20   7   1    1.57    1.53
  16   8   5    1.01    1.63
  19   8   2   -0.09    1.63
   8   9   7    1.68    1.01
  10   9   7    0.21    1.36
  11   9   7    2.88    1.41
  21   9  -2   -0.22    1.46
  12  10   6    7.35    1.56
  12  11   5    2.37    1.46
  21  11  -5   -0.28    1.32
  14  12   3   12.96    1.64
  18  12  -1    1.00    1.53
  13  13   2    4.77    1.45
  18  13  -3    0.13    1.35
  15  -2   0   -0.22    0.90
  13  -1   3   17.82    0.99
  20  -1  -6   -1.50    1.38
  18   0   0   92.72    1.95
  20   1  -2    3.45    1.51
  21   1  -4    0.98    1.41
  22   1  -7    1.77    1.34
  13   2   6   49.31    1.39
  15   2   5   23.56    1.32
  23   2  -9    0.25    1.23
  12   3   7   36.37    1.13
  17   3   4    1.55    1.36
  22   3  -4    0.83    1.53
  13   4   7    2.44    1.04
  19   4   2    0.48    1.62
  21   4  -1    0.41    1.59
  20   5   1   16.83    1.74
  22   5  -3    0.25    1.53
   9   6   8   -0.04    0.93
  20   6   1   11.82    1.60
  22   6  -3    0.75    1.48
  15   7   6   18.07    1.46
  21   7  -1    7.37    1.54
  22   7  -3    0.38    1.22
  23   7  -6   -0.41    1.28
  12   8   7   10.34    1.53
  17   8   4    0.23    1.67
  18   8   3   -0.82    1.60
  23   8  -7    0.29    1.24
   9   9   7    0.38    1.08
  15   9   5    1.07    1.70
  19   9   1    0.98    1.61
  22   9  -5    0.67    1.27
  11  10   6   -0.24    1.58
  14  10   5    5.23    1.78
  19  10   0   -0.82    1.60
  14  11   4    2.69    1.65
  11  12   4   -0.89    1.28
  15  12   2    0.61    1.62
  16  12   1    0.15    1.75
  17  12   0    0.34    1.58
  19  12  -3    0.41    1.45
  14  13   1   -0.60    1.53
  17  13  -2   -0.22    1.61
  16  14  -3    1.04    1.20
  18  -1  -2   30.25    1.50
  13   1   5   14.93    1.10
  18   1   1    1.51    1.46
  16   2   4    3.28    1.27
  17   2   3    0.97    1.54
  20   2  -1    0.57    1.56
  21   2  -3   10.98    1.66
  23   2 -10   -0.24    1.21
  11   3   7    1.22    0.92
  14   3   6    1.19    1.08
  21   3  -2    2.49    1.56
  23   3  -8    0.72    1.33
  16   4   5    4.28    1.46
  18   4   3   -0.28    1.55
  23   4  -7    1.95    1.39
  13   5   7   11.01    1.15
  15   5   6    9.90    1.29
  19   5   2   18.70    1.67
  21   5  -1    0.34    1.37
  13   6   7    0.14    1.30
  15   6   6   19.92    1.42
  19   6   2   -0.03    1.50
  21   6  -1    0.41    1.54
  23   6  -6    0.50    1.19
  16   7   5    2.99    1.62
  19   7   2    3.00    1.32
  20   8   0    3.83    1.53
  21   8  -2    1.54    1.42
  22   8  -4   -0.10    1.16
  18   9   2    1.50    1.68
  10  10   6    7.58    1.45
  15  10   4    0.24    1.78
  20  10  -2    1.29    1.49
  21  10  -4   -0.25    1.39
  11  11   5    0.28    1.34
  15  11   3    0.59    1.72
  13  12   3    4.97    1.63
  16  13  -1    0.41    1.63
  13  -2   1   15.97    0.87
  17  -2  -3    0.93    1.16
  14  -1   2   -0.45    0.94
  19  -1  -4    0.25    1.22
  17   1   2  112.91    1.98
  22   1  -8    0.63    1.33
  12   2   6    9.76    1.05
  22   2  -6    4.38    1.44
  23   2 -11    0.85    1.26
  19   3   1    0.12    1.60
  22   3  -5    0.20    1.47
  12   4   7    5.23    0.97
  17   4   4   10.37    1.37
  20   4   0   13.31    1.71
  16   5   5    5.47    1.44
  17   5   4    1.53    1.46
  18   5   3    0.82    1.54
  16   6   5    2.24    1.45
  18   6   3    1.71    1.49
  17   7   4    0.90    1.34
  18   7   3    2.43    1.31
  22   7  -4    4.34    1.48
  23   7  -7    1.30    1.28
   7   8   7    0.17    0.86
  11   8   7   -0.45    1.30
  17   9   3   -0.17    1.71
  20   9  -1    0.35    1.53
  21   9  -3    0.91    1.43
   8  10   6    0.97    0.95
   9  10   6    0.48    1.17
  13  10   5   14.59    1.75
  16  10   3   -0.32    1.73
  10  11   5    3.17    1.29
  13  11   4   -0.34    1.73
  16  11   2    2.47    1.83
  17  11   1    0.29    1.71
  18  12  -2    0.73    1.53
  18  13  -4   -0.55    1.34
  15  -1   1    1.59    1.01
  17  -1  -1    6.00    1.28
  19   1  -1   -0.04    1.53
  21   1  -5    2.97    1.41
  14   2   5    0.64    1.14
  19   2   0    0.69    1.54
  23   2 -12    1.70    1.19
  13   3   6    2.17    1.10
  15   3   5    2.52    1.21
  23   3  -9    0.06    1.38
  14   4   6    7.58    1.13
  23   4  -8    0.24    1.33
  12   5   7    5.24    1.13
  22   5  -4    0.70    1.48
  12   6   7    0.22    1.16
  17   6   4    1.13    1.28
  20   6   0    0.85    1.52
  22   6  -4    1.84    1.53
  23   6  -7    0.23    1.19
  14   7   6    6.14    1.49
  21   7  -2    0.57    1.48
  23   7  -8    0.35    1.22
   8   8   7    0.37    0.90
   9   8   7   11.10    1.09
  10   8   7   13.98    1.28
  22   8  -5    5.61    1.45
  12   9   6    0.47    1.52
  14   9   5   -0.18    1.65
  22   9  -6    3.65    1.16
  21  10  -5    1.36    1.38
  14  12   2    3.47    1.71
  19  12  -4    1.19    1.50
  13  13   1    0.46    1.55
  16  14  -4    0.51    1.32
  14  -2   0    0.82    0.80
  15  -2  -1    3.10    0.99
  16  -2  -2   25.82    1.23
  14   0   3    0.15    0.96
  18   0  -1    0.25    1.35
  20   0  -5   -0.16    1.45
  12   1   5    0.49    0.93
  14   1   4    0.50    1.09
  20   1  -3    1.52    1.47
  22   1  -9    0.88    1.31
  11   2   6   56.86    1.27
  20   2  -2    1.42    1.51
  21   2  -4    0.61    1.54
  22   2  -7    0.08    1.41
  16   3   4   45.80    1.62
  17   3   3    8.51    1.63
  18   3   2    0.69    1.37
  21   3  -3    1.56    1.53
  23   3 -10    1.26    1.44
  11   4   7    6.37    0.91
  19   4   1   -1.30    1.60
  22   4  -5    3.03    1.50
  14   5   6   10.25    1.23
  21   5  -2    0.74    1.56
  23   5  -8    3.05    1.34
  14   6   6    0.86    1.22
  21   6  -2    0.54    1.53
  19   7   1   15.50    1.61
  13   8   6    2.72    1.55
  16   8   4   15.53    1.79
  17   8   3    8.49    1.68
  18   8   2   -0.28    1.59
  20   8  -1    1.01    1.52
  21   8  -3    1.44    1.45
  21   9  -4    3.05    1.43
  12  10   5    0.04    1.68
  19  10  -1    0.15    1.60
  20  10  -3    0.98    1.48
  18  11  -1    0.02    1.62
  12  12   3    1.44    1.34
  15  12   1    1.21    1.56
  16  12   0    5.21    1.82
  17  12  -1    0.46    1.56
  17  13  -3   -0.33    1.48
  18  13  -5    1.53    1.43
  15  14  -3    1.08    1.35
  18  -1  -3   -0.22    1.20
  19  -1  -5   18.19    1.36
  21   1  -6    4.35    1.37
  22   1 -10    0.21    1.33
  15   2   4   15.56    1.23
  22   3  -6   -0.33    1.43
  10   4   7    0.06    0.91
  13   4   6    6.75    1.17
  15   4   5   49.25    1.53
  18   4   2    1.36    1.57
  23   4  -9    0.67    1.32
  11   5   7   40.45    1.26
  19   5   1    0.52    1.55
  19   6   1    2.82    1.56
  22   6  -5    1.65    1.44
  10   7   7    7.36    1.15
  15   7   5    4.71    1.34
  22   7  -5    0.07    1.21
  23   7  -9   -0.23    1.20
  22   8  -6    0.23    1.33
  18   9   1    4.24    1.75
  20   9  -2    0.21    1.52
  22   9  -7    3.62    1.23
  14  10   4    0.50    1.73
  12  11   4    0.67    1.48
  14  11   3    1.97    1.66
  18  12  -3    0.47    1.68
  15  13  -1    0.07    1.56
  16  13  -2    7.26    1.54
  17  -2  -4    1.84    1.15
  13  -1   2    6.89    0.88
  16   0   1    0.31    1.22
  17   1   1    5.91    1.43
  13   2   5    2.05    1.05
  16   2   3    3.71    1.25
  17   2   2   10.09    1.38
  22   2  -8    0.56    1.33
  12   3   6    7.63    0.90
  14   3   5    6.21    1.22
  23   3 -11    0.32    1.24
  16   4   4   46.48    1.58
  17   4   3    6.27    1.53
  20   4  -1    2.27    1.62
  23   4 -10   -0.14    1.43
  15   5   5    3.79    1.21
  18   5   2    0.25    1.48
  23   5  -9    0.62    1.30
  15   6   5    3.96    1.28
  18   6   2    1.24    1.47
   8   7   7    2.37    0.88
   9   7   7    0.52    0.95
  13   7   6    8.29    1.29
  16   7   4   14.22    1.62
  17   7   3    3.30    1.55
  18   7   2    1.18    1.30
  20   7  -1    0.76    1.47
  21   7  -3    5.51    1.51
  12   8   6    5.58    1.43
   7   9   6    1.22    0.88
  10   9   6    0.32    1.24
  13   9   5    1.43    1.56
  17   9   2   -0.51    1.67
  11  10   5    8.89    1.65
  15  10   3    0.61    1.77
  21  10  -6   -0.15    1.35
  15  11   2    1.18    1.72
  16  11   1    1.17    1.74
  11  12   3    0.05    1.24
  13  12   2    0.36    1.62
  19  12  -5    0.54    1.48
  17  -1  -2  110.20    1.87
  20   0  -6   22.16    1.59
  13   1   4    6.49    1.00
  19   1  -2   20.99    1.64
  20   1  -4    5.77    1.48
  22   1 -11    1.12    1.21
  19   2  -1   27.61    1.77
  21   2  -5    2.53    1.48
  21   3  -4    3.06    1.52
  22   3  -7   -0.20    1.47
  23   3 -12    0.00    1.18
  22   4  -6    0.22    1.45
  13   5   6    1.48    1.04
  17   5   3    0.38    1.45
  21   5  -3    2.68    1.60
   9   6   7    7.00    0.95
  13   6   6    8.95    1.17
  16   6   4   10.56    1.33
  17   6   3    4.14    1.48
  20   6  -1   10.70    1.43
  21   6  -3   -0.26    1.54
  22   7  -6    0.91    1.44
  23   7 -10    0.37    1.21
  20   8  -2   12.86    1.59
  21   8  -4    0.32    1.43
  22   8  -7    0.72    1.31
   8   9   6    0.25    0.92
   9   9   6    0.63    1.07
  19   9  -1    0.84    1.67
  21   9  -5    0.52    1.42
  22   9  -8    0.38    1.03
  13  10   4   11.99    1.93
  16  10   2    0.10    1.50
  19  10  -2    1.48    1.66
  20  10  -4    1.19    1.52
  11  11   4    2.17    1.35
  17  12  -2    1.02    1.55
  17  13  -4   -0.10    1.47
  18  13  -6    1.30    1.29
  16  14  -5   -0.50    1.20
  13  -2   0   -0.83    0.76
  16  -2  -3    5.28    1.14
  14  -1   1   13.44    0.98
  16  -1  -1   11.07    1.23
  18  -1  -4    3.89    1.34
  19  -1  -6   -0.60    1.19
  18   0  -2   56.65    1.72
  21   1  -7    2.38    1.36
  14   2   4   -0.08    1.12
  20   2  -3   -0.11    1.53
  22   2  -9    0.44    1.39
  11   3   6   17.00    1.03
  15   3   4   11.45    1.26
  18   3   1   14.70    1.50
  23   3 -13    0.17    1.16
  12   4   6   22.16    1.18
  14   4   5    0.16    1.19
  19   4   0    0.44    1.60
  23   4 -11    0.60    1.26
  23   5 -10    1.02    1.35
  22   6  -6    0.59    1.42
  14   7   5   -0.17    1.49
  11   8   6    2.20    1.31
  15   8   4   16.51    1.72
  18   8   1   -0.36    1.59
  14   9   4   10.70    1.73
  20   9  -3    1.23    1.52
  22   9  -9    0.63    1.17
  10  10   5   -0.08    1.31
  21  10  -7    3.52    1.36
  10  11   4    4.88    1.41
  13  11   3    2.25    1.59
  18  11  -2    1.27    1.67
  20  11  -6   -0.06    1.40
  14  12   1    1.41    1.59
  15  12   0    0.37    1.76
  16  12  -1   -0.03    1.58
  19  12  -6   -0.23    1.41
  14  -2  -1    2.99    0.80
  15  -2  -2    4.46    0.98
  14   0   2    0.11    0.96
  18   1  -1    1.50    1.47
  12   2   5    2.62    0.86
  21   2  -6    0.00    1.45
  13   3   5    0.45    1.10
  16   3   3    0.92    1.29
  17   3   2    8.00    1.39
  22   3  -8    0.45    1.38
  20   4  -2    6.19    1.72
  22   4  -7   -0.03    1.46
  23   4 -12    0.91    1.27
  12   5   6   51.46    1.44
  14   5   5   40.80    1.56
  23   5 -11    0.08    1.35
  12   6   6    1.00    1.17
  14   6   5    1.05    1.38
  19   6   0   -0.06    1.51
  20   7  -2    1.19    1.55
  21   7  -4    0.29    1.49
  22   7  -7    1.13    1.42
  10   8   6    0.11    1.15
  16   8   3    8.48    1.49
  17   8   2   16.67    1.58
  22   8  -8    1.87    1.32
  12   9   5    0.39    1.52
  21   9  -6   -0.22    1.36
   8  10   5   -0.29    0.97
   9  10   5   27.21    1.34
  14  10   3    5.58    1.78
   9  11   4    2.59    1.25
  14  11   2   -0.20    1.69
  17  11  -1    0.69    1.66
  12  12   2    0.51    1.42
  18  12  -4    0.90    1.49
  14  13  -1    0.25    1.53
  15  13  -2   -0.66    1.59
  16  13  -3   -0.36    1.52
  17  -2  -5   10.52    1.10
  16   0   0   10.51    1.29
  20   0  -7    0.16    1.25
  12   1   4   12.07    0.98
  19   1  -3   10.27    1.57
  20   1  -5    1.78    1.42
  21   1  -8    0.70    1.36
  15   2   3    9.18    1.17
  16   2   2   25.81    1.57
  22   2 -10   -0.15    1.34
  21   3  -5    1.95    1.50
  11   4   6   16.42    1.10
  15   4   4    3.10    1.21
  17   4   2   24.99    1.72
  18   4   1    2.98    1.41
  23   4 -13    1.03    1.21
  18   5   1   13.90    1.62
  20   5  -2   -1.22    1.62
  21   5  -4    2.65    1.40
  23   5 -12    0.52    1.26
  18   6   1    9.29    1.57
  20   6  -2   13.09    1.70
  21   6  -4    1.93    1.38
  22   6  -7   -0.17    1.45
  15   7   4    2.97    1.34
  16   7   3   19.47    1.69
  17   7   2   10.65    1.57
  18   7   1    0.09    1.31
   9   8   6    1.32    1.01
  19   8  -1    0.20    1.53
  20   8  -3    1.11    1.49
  21   8  -5    0.03    1.22
  17   9   1   11.63    1.82
  12  10   4    5.20    1.63
  19  10  -3    2.81    1.69
  20  10  -5    0.07    1.53
  21  10  -8    0.37    1.31
  12  11   3   -0.37    1.54
  15  11   1    1.82    1.78
  20  11  -7    0.27    1.37
  17  13  -5    3.10    1.45
  18  13  -7    0.78    1.29
  16  14  -6    0.13    1.23
  17  -1  -3    8.50    1.28
  19  -1  -7    5.94    1.25
  18   0  -3    0.14    1.32
  19   2  -2   10.80    1.42
  20   2  -4    1.24    1.55
  22   2 -11    0.99    1.44
  14   3   4    9.34    1.26
  22   3  -9    0.34    1.40
  13   4   5   -0.22    1.15
  22   4  -8   -0.41    1.42
  11   5   6    0.46    0.97
  15   5   4    0.86    1.20
  16   5   3   40.13    1.70
  17   5   2    2.50    1.53
  23   5 -13    0.08    1.18
  11   6   6    5.91    1.10
  16   6   3    0.07    1.44
  17   6   2   15.53    1.63
  13   7   5   18.27    1.54
  21   7  -5    1.92    1.50
  22   7  -8    0.83    1.39
   8   8   6    2.03    0.91
  22   8  -9    0.00    1.28
  11   9   5    7.20    1.47
  13   9   4    1.10    1.59
  19   9  -2   -0.10    1.41
  20   9  -4   -0.15    1.31
  15  10   2    1.87    1.54
  11  12   2    7.75    1.51
  13  12   1    2.34    1.53
  17  12  -3   -0.22    1.57
  18  12  -5   -0.13    1.51
  19  12  -7    0.47    1.46
  15  14  -5    0.22    1.41
  16  -2  -4    3.07    1.11
  13  -1   1    0.17    0.71
  16  -1  -2   35.35    1.36
  18  -1  -5   22.65    1.35
  20   0  -8    8.20    1.45
  21   1  -9    0.17    1.31
  13   2   4    2.58    0.93
  21   2  -7    0.42    1.46
  21   3  -6    3.50    1.55
  10   4   6   -0.04    0.92
  19   4  -1   -0.39    1.41
  20   4  -3    3.21    1.66
  13   5   5   29.22    1.41
  19   5  -1    0.34    1.60
  21   5  -5    0.57    1.57
  13   6   5    0.46    1.31
  19   6  -1    3.17    1.55
  21   6  -5    1.64    1.56
  22   6  -8    0.39    1.44
  19   7  -1   14.84    1.46
  20   7  -3    1.29    1.57
  12   8   5    2.21    1.42
  18   8   0    5.29    1.45
  21   8  -6    0.46    1.44
  21   9  -7    1.51    1.42
  11  10   4    0.31    1.44
  18  10  -2    1.61    1.73
  20  10  -6   -0.63    1.44
  21  10  -9    1.93    1.36
  11  11   3    3.57    1.58
  20  11  -8    0.23    1.38
  14  12   0    1.46    1.59
  16  12  -2   -0.62    1.67
  16  13  -4   -0.01    1.51
  18  13  -8    0.41    1.27
  14  14  -4    0.01    1.42
  16  14  -7   -0.11    1.33
  15  -1  -1    1.77    0.97
  19  -1  -8   10.41    1.43
  13   1   3   16.53    1.07
  18   1  -2   31.38    1.67
  19   1  -4    0.44    1.48
  20   1  -6    0.19    1.39
  22   2 -12    0.58    1.28
  15   3   3   18.29    1.30
  16   3   2   62.72    1.91
  17   3   1    0.72    1.35
  22   3 -10    0.04    1.38
  18   4   0    0.55    1.63
  22   4  -9    0.17    1.48
  10   5   6    0.67    0.91
  20   5  -3    0.94    1.70
  20   6  -3   11.20    1.73
   9   7   6    0.46    0.96
  14   7   4   36.05    1.71
  22   7  -9   -0.34    1.36
  15   8   3   22.87    1.60
  16   8   2   82.51    2.20
  17   8   1    7.12    1.52
  19   8  -2   -0.02    1.59
  20   8  -4    5.14    1.53
  22   8 -10    0.81    1.28
  14   9   3    2.90    1.72
  18   9  -1    2.61    1.50
  20   9  -5    1.25    1.52
  19  10  -4    0.67    1.68
  13  11   2    5.60    1.68
  17  11  -2    3.67    1.73
  15  12  -1    0.84    1.65
  19  12  -8    0.38    1.43
  13  13  -1    0.96    1.43
  14  13  -2    1.57    1.61
  15  13  -3   -0.73    1.49
  17  13  -6    1.50    1.39
  14  -2  -2   -0.13    0.86
  15  -2  -3    9.04    0.99
  17   1  -1    5.80    1.42
  21   1 -10    4.20    1.37
  14   2   3    4.47    1.01
  19   2  -3   86.93    2.12
  20   2  -5   -0.09    1.54
  21   2  -8    0.04    1.48
  22   2 -13    0.10    1.30
  22   2 -14    3.22    1.31
  20   3  -4    2.44    1.41
  22   3 -11    1.42    1.52
  12   4   5    1.53    1.05
  14   5   4    9.03    1.37
  14   6   4   10.13    1.45
  18   6   0   28.08    1.78
  22   6  -9    3.68    1.42
   8   7   6    0.61    0.85
  15   7   3   70.56    1.97
  17   7   1   -0.01    1.49
  21   7  -6    0.49    1.49
  21   8  -7    3.25    1.41
  22   8 -11    0.18    1.22
   7   9   5   13.52    1.01
   9   9   5    0.39    1.10
  12   9   4    0.32    1.57
  16   9   1   -0.64    1.81
  19   9  -3    3.19    1.46
  21   9  -8    0.34    1.34
  10  10   4    0.66    1.35
  21  10 -10    0.48    1.18
  10  11   3   11.20    1.51
  14  11   1    0.12    1.76
  16  11  -1    1.66    1.79
  20  11  -9   -0.70    1.30
  12  12   1    2.59    1.44
  17  12  -4    0.72    1.60
  18  12  -6   -0.53    1.51
  15  14  -6    0.76    1.42
  17  -1  -4   78.16    1.69
  18  -1  -6    2.14    1.25
  14   0   1   -0.24    0.99
  16   0  -1    0.59    1.23
  18   0  -4   25.81    1.53
  20   0  -9   -0.37    1.25
  20   1  -7    2.63    1.43
  15   2   2    4.95    1.27
  16   2   1   68.24    1.84
  22   2 -15   -0.88    1.20
  11   3   5   -0.09    0.78
  13   3   4   53.64    1.42
  21   3  -7   -0.65    1.50
  15   4   3   30.60    1.43
  16   4   2  252.95    2.77
  17   4   1    3.89    1.39
  19   4  -2   -0.28    1.69
  20   4  -4    9.33    1.81
  22   4 -10    2.55    1.48
  12   5   5    4.89    1.14
  17   5   1    4.01    1.51
  21   5  -6    0.01    1.56
  12   6   5    4.15    1.15
  15   6   3    0.63    1.48
  17   6   1   -0.10    1.49
  21   6  -6   -0.35    1.54
  16   7   2   25.12    1.57
  19   7  -2    3.47    1.56
  20   7  -4    0.02    1.57
  22   7 -10    3.92    1.23
  18   8  -1    0.14    1.63
  22   8 -12   -0.11    1.26
  12  10   3    2.83    1.77
  15  10   1    0.54    1.78
  20  10  -7    0.26    1.33
  16  12  -3   -0.23    1.81
  16  13  -5    0.13    1.48
  17  13  -7    2.17    1.55
  16  14  -8   -0.34    1.24
  16  -2  -5    4.78    1.13
  18   1  -3   -0.44    1.44
  19   1  -5   18.07    1.72
  21   1 -11    4.47    1.44
  18   2  -2    2.27    1.55
  20   2  -6    4.54    1.55
  21   2  -9   13.07    1.53
  18   3  -1   15.55    1.52
  20   3  -5    1.03    1.54
  22   3 -12    0.76    1.41
  22   4 -11    0.48    1.39
  15   5   3  145.63    2.11
  16   5   2    4.31    1.47
  19   5  -2   21.68    1.79
  20   5  -4    3.18    1.70
  22   5 -10    1.06    1.40
  16   6   2   -0.80    1.26
  19   6  -2   -0.16    1.53
  20   6  -4    7.23    1.72
  21   7  -7    0.19    1.53
  22   7 -11   -0.30    1.30
  19   8  -3   -0.05    1.58
  20   8  -5    1.30    1.54
  21   8  -8    1.51    1.42
  18   9  -2    2.66    1.71
  20   9  -6    1.11    1.54
  21   9  -9    1.01    1.16
   7  10   4   20.23    1.14
   8  10   4   11.51    1.19
  18  10  -3    0.62    1.50
  19  10  -5    0.97    1.61
   9  11   3    5.00    1.19
  17  11  -3    0.32    1.70
  19  11  -7    0.17    1.51
  20  11 -10    0.05    1.34
  11  12   1   -0.24    1.49
  13  12   0    0.20    1.54
  14  12  -1    1.23    1.75
  15  12  -2    0.87    1.65
  12  13  -1    4.55    1.44
  14  14  -5    1.06    1.35
  16  -1  -3    7.70    1.17
  20   0 -10   -0.66    1.27
  12   1   3    2.57    0.78
  21   1 -12    0.20    1.41
  19   2  -4   19.18    1.65
  14   3   3    1.23    1.04
  21   3  -8    0.00    1.53
  22   3 -13    1.19    1.36
  11   4   5    6.47    0.88
  18   4  -1    2.71    1.61
  21   5  -7   -0.32    1.60
  22   5 -11    3.39    1.39
  21   6  -7    3.69    1.62
  13   7   4    1.67    1.18
  18   7  -1    0.13    1.51
  22   7 -12    2.22    1.26
   9   8   5    0.36    1.11
  12   8   4    0.77    1.41
  15   8   2    1.39    1.68
  16   8   1    6.11    1.74
  17   8   0   -0.20    1.42
  11   9   4    0.27    1.41
  13   9   3    5.18    1.64
  19   9  -4    1.98    1.42
  21   9 -10    0.47    1.26
  20  10  -8   -0.12    1.41
  13  11   1   12.93    1.74
  17  12  -5   -0.02    1.56
  18  12  -7   -0.74    1.48
  13  13  -2    4.26    1.43
  14  13  -3    0.26    1.44
  15  13  -4    4.93    1.55
  15  14  -7   -0.49    1.39
  16  14  -9    0.19    1.28
  15  -2  -4   12.22    1.06
  14  -1  -1   14.13    0.96
  15  -1  -2    4.12    1.02
  17  -1  -5   42.03    1.56
  18  -1  -7    0.12    1.28
  18   0  -5   -0.69    1.33
  20   1  -8    0.07    1.37
  21   1 -13    0.89    1.35
  21   2 -10    2.06    1.42
  12   3   4   15.39    1.05
  15   3   2    1.10    1.14
  16   3   1   54.36    1.66
  22   3 -14    0.26    1.29
  22   3 -15    0.53    1.28
  19   4  -3    2.01    1.63
  22   4 -12    2.11    1.33
  11   5   5    7.03    0.89
  13   5   4    4.22    1.17
  18   5  -1   15.89    1.68
  22   5 -12    5.88    1.54
  13   6   4    1.85    1.08
  18   6  -1    8.79    1.56
  10   7   5    4.24    1.01
  14   7   3   15.19    1.56
  19   7  -3   -0.13    1.54
  20   7  -5   -0.01    1.48
  21   7  -8    0.16    1.49
  22   7 -13   -0.04    1.20
   8   8   5    0.95    0.99
  21   8  -9    2.10    1.36
  17   9  -1   10.46    1.58
  20   9  -7   -0.23    1.50
  13  10   2    1.03    1.71
  19  10  -6    2.05    1.58
  15  11  -1    1.16    1.77
  16  11  -2    2.00    1.71
  16  13  -6    3.32    1.47
  17  13  -8    0.48    1.38
  14  -2  -3    3.60    0.88
  20   0 -11    0.02    1.26
  21   1 -14   -1.19    1.26
  14   2   2   -0.25    1.11
  20   2  -7    3.60    1.55
  18   3  -2   -0.11    1.57
  20   3  -6    1.83    1.52
  21   3  -9    2.25    1.54
  22   3 -16    0.53    1.15
  10   4   5    1.70    0.90
  17   4   0   -0.45    1.31
  21   4  -8    0.69    1.49
  22   4 -13    0.89    1.34
  19   5  -3   -0.52    1.66
  20   5  -5    3.46    1.61
  14   6   3    3.48    1.37
  17   6   0    0.25    1.45
  19   6  -3    0.82    1.56
  20   6  -5   -0.38    1.57
  21   6  -8    2.35    1.50
  15   7   2    9.56    1.61
  16   7   1    0.55    1.54
  18   8  -2   -0.44    1.33
  19   8  -4   -0.33    1.51
  20   8  -6   -0.40    1.27
  10   9   4    3.63    1.26
  18   9  -3    1.05    1.72
  19   9  -5    0.91    1.57
  21   9 -11    0.58    1.25
  14  10   1   24.16    1.91
  15  10   0    0.64    1.78
  18  10  -4   -0.12    1.66
  20  10  -9    0.16    1.42
  19  11  -8    2.02    1.50
  10  12   1   -0.49    1.27
  12  12   0    7.10    1.54
  16  12  -4   10.38    1.71
  18  12  -8    0.39    1.40
  14  14  -6    0.99    1.34
  14   0   0   39.08    1.25
  20   0 -12   -1.24    1.30
  16   1  -1   10.38    1.34
  18   1  -4    3.77    1.51
  19   1  -6   -0.38    1.40
  20   1  -9    1.61    1.41
  15   2   1    2.68    1.07
  18   2  -3    3.11    1.53
  19   2  -5    0.42    1.49
  21   2 -11    0.61    1.40
  12   4   4    1.92    0.98
  16   4   1   24.71    1.49
  22   4 -14    1.65    1.29
  22   4 -15    0.08    1.37
  14   5   3    6.76    1.17
  15   5   2    1.35    1.39
  16   5   1  101.05    2.06
  22   5 -13    3.12    1.32
  16   6   1    0.76    1.46
  22   6 -14    0.83    1.31
   9   7   5   13.16    1.04
  18   7  -2    1.38    1.52
  20   7  -6    0.06    1.48
  21   7  -9    0.24    1.49
  11   8   4   38.48    1.50
  17   8  -1    7.55    1.69
  21   8 -10    0.47    1.36
   9   9   4   15.54    1.32
  12   9   3    9.02    1.61
  20   9  -8    0.13    1.47
  21   9 -12    0.77    1.28
  10  10   3    4.84    1.39
  10  11   2    2.41    1.45
  12  11   1    0.28    1.74
  13  12  -1    1.90    1.56
  15  12  -3    2.29    1.70
  17  12  -6   -0.21    1.59
  12  13  -2    0.23    1.48
  15  13  -5   -0.53    1.49
  17  13  -9    1.41    1.37
  15  14  -8    0.23    1.37
  16  -1  -4    3.64    1.14
  18  -1  -8    3.01    1.15
  12   2   3    2.85    0.96
  21   2 -12    1.04    1.35
  11   3   4    0.72    0.90
  13   3   3    2.88    0.94
  17   3  -1    0.34    1.56
  21   3 -10   -0.25    1.44
  18   4  -2    0.61    1.59
  21   4  -9    4.13    1.50
  22   4 -16    6.30    1.30
  12   5   4   25.62    1.25
  22   5 -14    0.25    1.33
  22   5 -15    0.34    1.26
  12   6   4   18.82    1.22
  20   6  -6   -0.05    1.59
  21   6  -9    2.07    1.49
  22   6 -15    0.82    1.25
  19   7  -4    8.07    1.63
  16   8   0   17.77    1.76
  20   8  -7    2.16    1.53
  17   9  -2    0.34    1.76
  21   9 -13   -0.03    1.25
  17  10  -3    2.53    1.81
  19  10  -7   -0.12    1.61
  20  10 -10   -0.17    1.21
  16  11  -3    0.23    1.70
  19  11  -9    1.19    1.47
  14  12  -2    2.35    1.61
  18  12  -9   -0.22    1.38
  13  13  -3    0.73    1.55
  14  13  -4    9.53    1.56
  16  13  -7    1.13    1.44
  17  -1  -6   31.19    1.41
  19   1  -7    5.85    1.61
  20   1 -10    0.41    1.35
  20   2  -8    6.05    1.55
  14   3   2   27.31    1.38
  20   3  -7    3.98    1.56
  19   4  -4    0.46    1.43
  18   5  -2   -0.55    1.34
  19   5  -4    7.32    1.71
  20   5  -6    1.49    1.44
  22   5 -16    0.14    1.19
  18   6  -2    1.05    1.33
  19   6  -4    0.86    1.59
  13   7   3    4.74    1.38
  17   7  -1    0.50    1.55
  21   7 -10    0.88    1.50
  15   8   1   52.16    1.80
  18   8  -3    0.49    1.55
  19   8  -5    1.12    1.60
  21   8 -11    2.87    1.42
   7   9   4    6.99    0.94
   8   9   4    2.29    0.96
  16   9  -1    2.17    1.78
  18   9  -4    1.56    1.71
  19   9  -6    2.60    1.67
   9  10   3    0.95    1.22
  18  10  -5    5.03    1.75
  20  10 -11    0.02    1.41
   9  11   2   19.87    1.49
  15  11  -2   -0.08    1.79
  11  12   0   -0.83    1.40
  16  12  -5    2.81    1.73
  17  12  -7    0.12    1.53
  17  13 -10    0.12    1.35
  14  14  -7   -0.48    1.47
  13  -1  -1   -0.20    0.79
  14  -1  -2   -0.02    0.87
  15  -1  -3   15.93    1.10
  16   0  -3    0.38    1.25
  17   1  -3    9.50    1.31
  18   1  -5   23.68    1.61
  13   2   2    1.09    0.99
  21   2 -13   -0.33    1.39
  15   3   1    6.90    1.21
  21   3 -11   -0.08    1.43
  11   4   4    0.39    0.96
  13   4   3   10.29    1.00
  17   4  -1    4.18    1.41
  21   4 -10   -0.20    1.28
  13   5   3    9.22    1.22
  17   5  -1    4.20    1.54
  13   6   3    0.53    1.28
  17   6  -1   -0.64    1.54
  21   6 -10    1.12    1.53
  20   7  -7    1.39    1.55
  10   8   4    2.72    1.03
  20   8  -8    2.38    1.53
  21   8 -12    0.66    1.35
  11   9   3    2.18    1.47
  20   9  -9    0.74    1.28
   8  10   3    0.87    1.14
  14  10   0    9.14    1.86
  19  10  -8    1.10    1.69
   8  11   2    3.89    1.23
  11  11   1    5.71    1.73
  14  11  -1    0.28    1.78
  19  11 -10    1.35    1.47
  18  12 -10    0.15    1.40
  11  13  -2    3.31    1.48
  15  13  -6    5.20    1.57
  16  13  -8   -0.61    1.56
  13  14  -6    0.04    1.45
  15  14  -9   -0.01    1.29
  14  -2  -4    0.43    0.87
  18  -1  -9    1.44    1.20
  16   1  -2   32.27    1.51
  20   1 -11    1.90    1.37
  14   2   1    3.45    1.12
  18   2  -4   23.67    1.69
  20   2  -9    2.63    1.51
  21   2 -14    2.50    1.33
  21   2 -15    1.19    1.41
  12   3   3   11.54    1.07
  20   3  -8    0.02    1.52
  21   3 -12    2.97    1.47
  14   4   2    4.65    1.25
  15   4   1   30.17    1.57
  16   4   0  251.31    2.76
  18   4  -3    0.43    1.62
  21   4 -11    1.14    1.48
  11   5   4    8.15    1.05
  20   5  -7    2.89    1.71
  11   6   4    1.14    1.02
  14   6   2    0.98    1.38
  16   6   0    0.96    1.45
  20   6  -7    0.01    1.62
  15   7   1   17.43    1.49
  18   7  -3    2.75    1.57
  19   7  -5    6.09    1.64
  21   7 -11    0.17    1.47
  17   8  -2   16.29    1.76
  21   8 -13    0.41    1.31
  20   9 -10    0.61    1.38
   7  10   3   31.45    1.18
  11  10   2    2.63    1.52
  17  10  -4    2.82    1.86
  18  10  -6    1.80    1.71
  20  10 -12    0.16    1.35
  19  11 -11    1.20    1.42
  10  12   0    0.02    1.41
  12  12  -1    1.91    1.54
  15  12  -4    3.10    1.71
  14  13  -5    1.64    1.64
  17  13 -11    0.99    1.33
  16  -1  -5    0.86    1.17
  17  -1  -7   73.42    1.75
  14   0  -1   -0.13    0.96
  18   0  -7    0.47    1.33
  15   1  -1    2.06    1.16
  19   1  -8   10.50    1.47
  15   2   0   -0.21    1.08
  21   2 -16    1.44    1.35
  21   2 -17    0.05    1.23
  17   3  -2    8.54    1.63
  21   3 -13   -0.13    1.51
  19   4  -5    1.58    1.46
  15   5   1    4.38    1.42
  18   5  -3    1.45    1.64
  19   5  -5    0.54    1.65
  15   6   1    5.83    1.31
  18   6  -3    2.24    1.54
  19   6  -5    9.49    1.69
  21   6 -11   -0.39    1.41
  10   7   4    2.65    1.01
  12   7   3   -0.83    1.22
  20   7  -8    0.43    1.61
  21   7 -12    1.08    1.41
  16   8  -1    6.35    1.71
  18   8  -4    0.14    1.60
  19   8  -6    0.61    1.54
  20   8  -9   -0.16    1.41
  21   8 -14    1.11    1.25
  10   9   3    1.04    1.29
  12   9   2    8.24    1.60
  17   9  -3    0.34    1.52
  18   9  -5   -0.33    1.66
  19   9  -7   -0.43    1.39
  19  10  -9    1.32    1.53
  20  10 -13   -0.40    1.28
  16  11  -4    1.77    1.76
  13  12  -2    0.56    1.56
  16  12  -6   12.33    1.79
  17  12  -8    0.62    1.54
  12  13  -3    1.01    1.40
  13  13  -4    0.83    1.44
  14  14  -8    0.29    1.33
  15  14 -10    0.02    1.23
  18  -1 -10    7.65    1.33
  20   1 -12   -0.16    1.28
  19   2  -7    5.91    1.58
  20   2 -10    3.04    1.51
  13   3   2    3.39    1.07
  19   3  -6    4.46    1.68
  20   3  -9    1.47    1.55
  21   3 -14    0.94    1.50
  21   4 -12    3.34    1.48
  20   5  -8   -0.05    1.59
  20   6  -8    2.28    1.66
  21   6 -12    0.12    1.41
  21   7 -13   -0.14    1.35
   8   8   4    2.66    0.95
  11   8   3   -0.35    1.22
  14   8   1    2.98    1.60
  15   8   0    0.09    1.62
  21   8 -15   -0.10    1.18
  16   9  -2   62.23    2.21
  20   9 -11    0.32    1.37
  10  10   2   15.74    1.52
  12  10   1    0.85    1.72
  20  10 -14   -0.23    1.24
  10  11   1    3.63    1.38
  15  11  -3    0.80    1.78
  19  11 -12    0.76    1.36
  15  13  -7    2.47    1.49
  16  13  -9    0.31    1.40
  17  13 -12    0.85    1.28
  15  -2  -6    1.51    0.97
  15  -1  -4    5.82    1.02
  18   1  -6    2.77    1.44
  20   1 -13    1.51    1.43
  12   2   2    9.13    0.99
  18   2  -5    1.20    1.54
  14   3   1   12.06    1.23
  16   3  -1   54.28    1.66
  21   3 -15    0.48    1.52
  17   4  -2   24.30    1.55
  21   4 -13    1.49    1.45
  10   5   4   43.43    1.16
  12   5   3    6.23    1.07
  17   5  -2    3.13    1.52
  12   6   3    1.47    0.96
  17   6  -2   15.10    1.64
   9   7   4    2.59    0.96
  13   7   2    1.22    1.34
  16   7  -1    0.96    1.50
  18   7  -4    6.88    1.63
  19   7  -6    5.04    1.56
  20   7  -9    0.64    1.52
  21   7 -14    0.59    1.32
  17   8  -3    8.12    1.64
  19   8  -7   -0.88    1.51
  20   8 -10   -0.34    1.46
   9   9   3    7.12    1.14
  13   9   1    0.51    1.66
  15   9  -1   14.90    1.94
  19   9  -8    0.74    1.61
  13  10   0    0.81    1.77
  17  10  -5    0.86    1.75
  18  10  -7    0.21    1.72
  19  10 -10    0.12    1.49
  14  11  -2   -0.64    1.74
  18  11  -9    0.80    1.57
  19  11 -13    1.17    1.29
  11  12  -1    0.18    1.43
  17  12  -9    0.06    1.43
  13  14  -7    1.88    1.38
  15  14 -11   -0.13    1.20
  14  -1  -3    9.13    1.01
  16   0  -4  264.90    2.49
  18   0  -8   -0.28    1.30
  19   1  -9   14.73    1.52
  20   1 -14    4.07    1.48
  20   2 -11   -0.06    1.44
  21   3 -16   -0.44    1.32
  21   3 -17    0.26    1.35
  21   3 -19    1.26    1.20
  13   4   2    4.22    1.10
  16   4  -1   26.88    1.76
  18   4  -4   10.86    1.67
  19   4  -6   -0.53    1.43
  21   4 -14    0.41    1.38
  19   5  -6    0.65    1.69
  21   5 -13    1.25    1.39
  18   6  -4    1.68    1.59
  19   6  -6    0.59    1.59
  20   6  -9    3.13    1.58
  14   7   1   10.96    1.52
  21   7 -15    0.51    1.25
  18   8  -5    0.35    1.60
  17   9  -4   12.11    1.82
  18   9  -6    0.42    1.72
  20   9 -12    0.37    1.12
  14  10  -1   22.66    1.73
   9  11   1    0.95    1.38
  16  11  -5    1.67    1.77
  19  11 -14    0.66    1.31
  12  12  -2   -0.23    1.51
  14  12  -4    0.40    1.64
  16  12  -7    1.74    1.61
  11  13  -3    1.20    1.48
  14  13  -6    3.13    1.55
  16  13 -10    0.87    1.39
  14  14  -9    1.47    1.36
  14  -2  -5    0.76    0.86
  13  -1  -2    7.23    0.83
  16  -1  -6   -0.18    1.16
  17  -1  -8    1.08    1.17
  16   1  -3    6.87    1.19
  20   1 -15    4.03    1.47
  13   2   1   15.46    1.09
  15   2  -1    2.29    1.27
  17   3  -3    8.25    1.58
  19   3  -7    3.64    1.59
  20   3 -10    0.49    1.55
  21   3 -18    0.65    1.21
  14   4   1    1.60    1.22
  15   4   0    0.76    1.36
  21   4 -15   -0.17    1.29
  13   5   2   58.37    1.40
  16   5  -1   99.62    1.95
  18   5  -4   31.03    1.67
  20   5  -9   -0.02    1.60
  21   5 -14    0.84    1.42
  13   6   2    1.15    1.08
  14   6   1   16.66    1.46
  15   6   0   -0.12    1.41
  16   6  -1    0.34    1.26
  19   7  -7   -0.34    1.53
  20   7 -10    1.36    1.59
  21   7 -16    1.35    1.25
  10   8   3    4.48    1.19
  16   8  -2   85.84    2.27
  20   8 -11    3.09    1.51
   8   9   3    1.17    0.98
  19   9  -9    0.40    1.57
  20   9 -13    0.65    1.29
   9  10   2    1.79    1.25
  18  10  -8    0.25    1.65
  19  10 -11   -0.07    1.51
  18  11 -10    0.55    1.53
  13  12  -3    4.52    1.59
  17  12 -10    0.18    1.42
  12  13  -4    0.06    1.39
  13  13  -5    4.95    1.48
  15  13  -8    7.11    1.55
  15  14 -12   -0.09    1.22
  14   0  -2    0.46    0.95
  18   0  -9   -0.61    1.42
  15   1  -2    4.24    1.19
  17   1  -5   45.75    1.75
  18   1  -7    0.00    1.42
  19   1 -10   -0.52    1.46
  20   1 -16   -0.41    1.36
  14   2   0    0.06    0.95
  17   2  -4    2.72    1.51
  18   2  -6    7.73    1.54
  20   2 -12    2.74    1.42
  20   3 -11    2.29    1.54
  11   4   3    0.20    0.83
  17   4  -3    6.36    1.61
  20   4 -10    7.22    1.67
  21   4 -16    2.65    1.33
  21   4 -17   -0.71    1.30
  21   4 -18    0.16    1.36
  21   4 -19    0.45    1.30
  14   5   1    3.49    1.10
  21   5 -15    4.85    1.41
  11   6   3   36.79    1.24
  20   6 -10    1.27    1.59
  17   7  -3    2.31    1.35
  18   7  -5    1.20    1.60
  14   8   0   79.66    2.09
  19   8  -8    0.40    1.52
   7   9   3    0.07    0.83
  16   9  -3    9.05    1.83
  20   9 -14   -0.34    1.29
   8  10   2    2.11    1.16
  17  10  -6    2.03    1.83
   8  11   1   25.12    1.40
  12  11  -1   -0.35    1.61
  15  11  -4    4.26    1.56
  10  12  -1    0.11    1.36
  15  12  -6   -0.01    1.75
  16  12  -8    9.40    1.66
  16  13 -11    0.89    1.39
  13  14  -8    1.93    1.39
  14  14 -10    0.35    1.40
  15  -2  -7   10.02    1.07
  19   2  -9    0.32    1.53
  20   2 -13   -0.60    1.38
  16   3  -2   63.80    1.73
  19   3  -8   24.57    1.74
  18   4  -5    2.03    1.70
  11   5   3    4.92    0.87
  17   5  -3    0.18    1.54
  19   5  -7   -0.33    1.64
  21   5 -16    3.58    1.40
  21   5 -17    0.69    1.35
  21   5 -18    0.03    1.26
  17   6  -3    4.38    1.36
  18   6  -5    2.11    1.56
  19   6  -7    2.17    1.45
  21   6 -17   -0.60    1.31
  21   6 -18    4.06    1.27
  12   7   2    6.72    1.25
  16   7  -2   24.69    1.72
  20   7 -11   -0.10    1.55
  17   8  -4   -0.24    1.37
  18   8  -6    0.74    1.56
  20   8 -12    0.12    1.28
  15   9  -2   -0.36    1.83
  17   9  -5    5.19    1.84
  18   9  -7    2.13    1.68
  19   9 -10   -0.04    1.50
  20   9 -15    1.48    1.30
  19  10 -12    0.57    1.25
  13  11  -2    5.57    1.79
  14  11  -3    1.97    1.82
  18  11 -11   -0.16    1.45
  17  12 -11    0.82    1.51
  14  13  -7   10.62    1.62
  15  13  -9    0.32    1.39
  12  14  -7    0.61    1.35
  15  14 -13   -0.45    1.18
  17  -1  -9   90.93    1.76
  16   0  -5   -0.15    1.23
  19   1 -11    4.10    1.42
  20   2 -14    0.46    1.49
  13   3   1    0.12    1.03
  15   3  -1    6.78    1.35
  20   3 -12    1.34    1.51
  12   4   2    4.58    1.03
  16   4  -2  242.47    2.73
  20   4 -11    2.99    1.59
  18   5  -5    4.06    1.46
  12   6   2   12.94    1.17
  20   6 -11    3.30    1.63
  13   7   1    0.31    1.35
  15   7  -1   16.19    1.63
  19   7  -8    0.05    1.54
  11   8   2    5.11    1.29
  19   8  -9   -1.12    1.55
  20   8 -13    0.58    1.36
  20   9 -16    0.45    1.14
   7  10   2   10.60    0.98
  10  10   1    3.80    1.41
  13  10  -1   12.18    1.83
  14  10  -2    6.94    1.85
  18  10  -9    0.96    1.42
  19  10 -13   -0.10    1.42
  18  11 -12    2.30    1.48
   9  12  -1   24.82    1.56
  13  12  -4    7.36    1.82
  14  12  -5    0.46    1.67
  11  13  -4    0.94    1.48
  13  13  -6    8.78    1.50
  16  13 -12    0.18    1.39
  13  14  -9    4.42    1.51
  14  14 -11    1.23    1.40
  14  -1  -4    0.40    0.97
  16  -1  -7   29.59    1.32
  18   0 -10    3.77    1.34
  16   1  -4    4.60    1.37
  17   1  -6   27.97    1.60
  18   1  -8    2.77    1.42
  12   2   1    1.20    0.93
  18   2  -7   12.32    1.62
  20   2 -15   -0.07    1.42
  17   3  -4    0.34    1.37
  12   5   2    2.79    1.05
  16   5  -2    2.94    1.50
  19   5  -8    4.07    1.67
  10   6   3    3.18    0.93
  16   6  -2   -0.75    1.26
  19   6  -8   -0.70    1.68
  17   7  -4    0.68    1.53
  18   7  -6    5.10    1.64
  20   7 -12    0.88    1.31
   8   8   3    9.06    0.99
  16   8  -3    7.51    1.73
  20   8 -14    0.12    1.40
  16   9  -4    9.96    1.83
  18   9  -8    0.44    1.70
  19   9 -11    0.19    1.49
  16  10  -5    1.47    1.61
  17  10  -7    1.87    1.76
  19  10 -14    2.58    1.39
  15  11  -5    2.89    1.77
  12  12  -3    0.62    1.56
  15  12  -7    8.21    1.79
  16  12  -9   -0.28    1.53
  12  13  -5   -0.30    1.42
  16  13 -13    0.41    1.46
  14  -2  -6    2.32    0.87
  13  -1  -3   18.74    1.00
  17  -1 -10   20.58    1.42
  19   1 -12   22.33    1.53
  17   2  -5   10.86    1.37
  19   2 -10    0.52    1.51
  20   2 -16    1.21    1.46
  11   3   2    1.27    0.89
  19   3  -9    0.62    1.54
  20   3 -13    3.11    1.47
  13   4   1    9.31    1.01
  15   4  -1   29.00    1.42
  17   4  -4   10.72    1.63
  18   4  -6   11.35    1.75
  20   4 -12    2.24    1.49
  13   5   1    6.89    1.21
  15   5  -1    4.20    1.45
  14   6   0    9.24    1.45
  15   6  -1    5.05    1.28
  17   6  -4    1.17    1.56
  18   6  -6    7.47    1.60
  20   6 -12    2.27    1.52
   9   7   3    0.01    0.94
  19   7  -9    2.57    1.60
  20   7 -13    0.47    1.50
  15   8  -2    0.24    1.70
  17   8  -5    1.56    1.57
  18   8  -7    0.95    1.37
  19   8 -10    0.39    1.54
  20   8 -15    0.40    1.34
   9   9   2   -0.52    1.10
  11   9   1    2.91    1.50
  17   9  -6    0.68    1.77
  11  10   0    0.34    1.73
  18  10 -10   -0.58    1.57
  19  10 -15   -0.11    1.31
  11  11  -1    5.86    1.57
  14  11  -4    1.55    1.79
  18  11 -13   -0.23    1.47
  14  13  -8    3.66    1.57
  15  13 -10    0.78    1.40
  12  14  -8    4.86    1.53
  14  14 -12    1.63    1.37
  14   0  -3   -0.36    0.93
  16   0  -6  228.86    2.43
  18   0 -11   -0.21    1.39
  15   1  -3   14.71    1.10
  18   1  -9    1.60    1.40
  13   2   0   -0.24    0.85
  14   2  -1    3.36    0.98
  20   2 -17    0.31    1.30
  20   2 -18    0.25    1.36
  20   2 -19    0.14    1.26
  16   3  -3    1.07    1.47
  20   3 -14    0.08    1.47
  20   4 -13    1.48    1.50
  17   5  -4    1.88    1.37
  18   5  -6    4.65    1.48
  19   6  -9    1.37    1.63
  20   6 -13    0.24    1.45
  16   7  -3   15.88    1.66
  20   7 -14    0.13    1.44
  10   8   2    0.40    1.14
  13   8   0   -0.75    1.51
  14   8  -1    1.84    1.61
  20   8 -16   -0.27    1.28
  20   8 -17    0.98    1.26
  15   9  -3    0.42    1.74
  19   9 -12    2.98    1.27
   9  10   1   28.62    1.49
  17  10  -8    0.93    1.71
  19  10 -16   -0.31    1.31
  13  11  -3    2.05    1.80
  17  11 -10    0.14    1.67
  18  11 -14    0.54    1.38
  10  12  -2    4.62    1.39
  14  12  -6    5.70    1.74
  16  12 -10    0.02    1.49
  13  13  -7    1.02    1.61
  16  13 -14    0.70    1.30
  13  14 -10    0.12    1.32
  15  -1  -6    0.68    1.02
  16  -1  -8   12.40    1.30
  14   1  -2    0.42    1.00
  19   1 -13    0.32    1.32
  18   2  -8    0.52    1.50
  19   2 -11    1.67    1.50
  12   3   1   -0.34    0.92
  15   3  -2    1.24    1.31
  19   3 -10   26.96    1.78
  20   3 -15    1.94    1.42
  11   4   2    9.12    1.00
  16   4  -3   10.65    1.60
  20   4 -14    1.69    1.47
  19   5  -9    0.04    1.63
  11   6   2    5.77    1.02
  16   6  -3    0.01    1.45
  20   6 -14   -0.09    1.42
  12   7   1    0.55    1.19
  15   7  -2    9.84    1.57
  17   7  -5    0.43    1.57
  18   7  -7    0.55    1.54
  19   7 -10    6.44    1.65
  20   7 -15    1.20    1.39
  16   8  -4   12.97    1.72
  18   8  -8    8.00    1.65
  19   8 -11    0.90    1.47
  20   8 -18    0.35    1.09
   8   9   2   16.43    1.13
  18   9  -9    0.91    1.39
  19   9 -13    0.47    1.42
  12  10  -1    1.93    1.71
  13  10  -2    1.34    1.74
  16  10  -6    8.60    1.85
  18  10 -11    1.99    1.37
  15  11  -6    1.53    1.75
  18  11 -15    0.83    1.37
  11  12  -3    0.68    1.61
  13  12  -5   13.08    1.72
  15  12  -8    0.24    1.67
  10  13  -4    0.42    1.32
  12  13  -6    4.07    1.59
  14  13  -9    0.24    1.59
  15  13 -11    0.52    1.34
  16  13 -15   -0.29    1.24
  14  14 -13    0.08    1.34
  17  -1 -11   37.28    1.50
  18   0 -12   18.69    1.48
  16   1  -5    1.02    1.33
  17   1  -7   67.68    1.81
  19   1 -14    1.80    1.43
  17   2  -6   17.89    1.61
  14   3  -1   11.23    1.21
  20   3 -16    0.42    1.39
  20   3 -17    9.20    1.55
  20   3 -21    3.15    1.22
  17   4  -5    5.21    1.59
  18   4  -7    1.06    1.67
  17   6  -5    4.51    1.53
  18   6  -7   -0.11    1.57
  19   6 -10    5.00    1.64
  14   7  -1   11.68    1.54
  20   7 -16    0.92    1.34
  17   8  -6    0.69    1.61
  16   9  -5   18.12    1.68
  17   9  -7   -0.05    1.69
  19   9 -14    0.14    1.37
   8  10   1    0.46    1.05
  18  10 -12    0.78    1.51
  10  11  -1    4.53    1.48
  17  11 -11   -0.95    1.58
  18  11 -16    1.09    1.27
  12  12  -4    1.27    1.52
  16  12 -11    2.41    1.48
  11  13  -5    1.43    1.34
  12  14  -9   -0.38    1.49
  13  14 -11    2.26    1.43
  14  -1  -5    2.28    0.97
  18   1 -10    9.17    1.47
  19   1 -15   10.16    1.46
  19   2 -12    3.60    1.48
  19   3 -11   10.69    1.65
  20   3 -18    0.93    1.36
  20   3 -19    0.84    1.26
  20   3 -20    1.31    1.22
  15   4  -2   29.53    1.57
  20   4 -15   -0.34    1.49
  20   4 -16   -0.22    1.41
  15   5  -2    1.51    1.39
  17   5  -5    3.87    1.62
  18   5  -7    2.83    1.46
  19   5 -10    3.04    1.64
  20   5 -15    0.50    1.47
  12   6   1    3.79    1.10
  18   7  -8    4.70    1.58
  19   7 -11    0.28    1.62
  20   7 -17    0.62    1.15
  20   7 -18    1.31    1.24
   9   8   2   13.66    1.16
  15   8  -3   20.64    1.84
  19   8 -12    0.21    1.26
   7   9   2    0.63    0.89
  18   9 -10    0.12    1.37
  19   9 -15    0.42    1.32
  10  10   0   11.55    1.55
  17  10  -9    1.32    1.69
  14  11  -5    2.87    1.76
   9  12  -2   22.06    1.47
  14  12  -7    7.54    1.72
  15  12  -9    3.77    1.63
  15  13 -12   -0.58    1.36
  11  14  -8   -1.22    1.44
  14  14 -14    0.00    1.19
  14  -2  -7   26.86    0.99
  16  -1  -9    0.24    1.24
  16   0  -7   -0.01    1.22
  18   0 -13   -0.37    1.38
  15   1  -4    5.89    1.22
  19   1 -16   -0.10    1.44
  18   2  -9    8.70    1.57
  19   2 -13    2.39    1.42
  16   3  -4   50.66    1.77
  18   3  -8    3.73    1.40
  13   4   0    0.28    1.05
  14   4  -1    2.14    1.07
  20   4 -17    1.13    1.36
  20   4 -18    0.24    1.47
  20   4 -19   -0.02    1.43
  20   4 -20    0.21    1.39
  20   4 -21    1.83    1.24
  12   5   1    9.05    0.96
  14   5  -1    3.86    1.25
  20   5 -16   -0.04    1.35
  20   5 -17    0.47    1.50
  13   6   0   -0.41    1.05
  19   6 -11   -0.10    1.59
  20   6 -19    0.07    1.45
  20   6 -20   -0.07    1.23
  16   7  -4   14.15    1.44
  17   7  -6    1.78    1.59
  14   8  -2   42.45    1.87
  18   8  -9   -0.05    1.34
  19   8 -13    0.14    1.53
  15   9  -4    7.36    1.59
  17   9  -8    3.71    1.72
  19   9 -16   -0.04    1.27
   7  10   1   24.24    1.18
  16  10  -7   -0.22    1.56
  18  10 -13    2.07    1.50
  12  11  -3   -0.71    1.65
  13  11  -4    0.20    1.80
  15  11  -7    7.13    1.81
  17  11 -12    1.45    1.57
  16  12 -12    1.31    1.51
  13  13  -8   11.60    1.58
  14  13 -10   -0.23    1.47
  15  13 -13    0.40    1.51
  14  14 -15    0.23    1.17
  13  -1  -4    4.65    0.82
  14   0  -4    5.98    0.99
  16   1  -6    1.12    1.33
  17   1  -8    1.31    1.43
  18   1 -11   12.36    1.49
  19   1 -17    0.19    1.46
  19   1 -18    0.55    1.37
  14   2  -2   -0.66    0.96
  16   2  -5    4.65    1.47
  17   2  -7    1.62    1.45
  19   3 -12    1.41    1.62
  18   4  -8    5.38    1.69
  18   5  -8   10.29    1.71
  19   5 -11    3.97    1.64
  20   5 -18   -0.53    1.37
  20   5 -19   -0.04    1.34
  20   5 -20   -0.16    1.33
  18   6  -8    0.94    1.41
  19   7 -12    1.12    1.54
  13   8  -1    2.73    1.34
  16   8  -5    0.49    1.39
  17   8  -7    2.45    1.58
  19   8 -14    2.73    1.45
  14   9  -3    0.92    1.76
  16   9  -6    4.53    1.78
  18   9 -11    0.42    1.33
  19   9 -17    0.12    1.26
  19   9 -18    0.29    1.24
  11  10  -1   57.93    1.98
  13  10  -3   21.53    1.90
  17  10 -10    2.06    1.74
  18  10 -14    0.66    1.48
   9  11  -1    0.87    1.46
  17  11 -13    0.00    1.51
  10  12  -3    0.78    1.39
  13  12  -6    1.34    1.70
  10  13  -5    6.14    1.46
  12  13  -7    1.96    1.45
  12  14 -10    0.78    1.37
  13  14 -12    0.63    1.32
  13  -2  -6   45.35    1.06
  18   0 -14   26.30    1.54
  14   1  -3    9.47    1.06
  18   2 -10    4.82    1.57
  19   2 -14    0.41    1.42
  15   3  -3   18.02    1.43
  18   3  -9    0.21    1.57
  17   4  -6    3.31    1.62
  19   4 -12    1.01    1.57
  10   5   2   53.25    1.11
  16   5  -4   20.47    1.47
  17   5  -6    1.15    1.67
  17   6  -6    0.51    1.33
  19   6 -12    3.58    1.66
   9   7   2   10.45    1.01
  18   7  -9   -0.13    1.55
  19   7 -13    1.03    1.55
  10   8   1    0.18    1.13
  18   8 -10    4.12    1.57
  19   8 -15   -0.24    1.43
  18   9 -12    0.50    1.50
  16  10  -8    1.50    1.78
  18  10 -15    3.21    1.42
  11  12  -4    0.54    1.50
  12  12  -5    0.63    1.53
  14  12  -8    1.10    1.68
  15  12 -10    2.64    1.62
  11  13  -6    0.89    1.36
  13  13  -9    0.78    1.63
  14  13 -11    0.19    1.39
  15  13 -14    0.19    1.40
  11  14  -9    1.52    1.49
  13  14 -13    0.46    1.41
  18   0 -15   -1.26    1.38
  18   1 -12    1.62    1.41
  19   2 -15    0.11    1.38
  14   3  -2   27.07    1.36
  19   3 -13    4.06    1.57
  15   4  -3   29.58    1.63
  11   6   1    0.12    1.00
  15   6  -3    1.51    1.45
  18   6  -9    8.35    1.73
  13   7  -1    0.75    1.42
  16   7  -5    3.30    1.59
  17   7  -7    4.15    1.62
  15   8  -4   15.59    1.75
  19   8 -16   -0.47    1.36
  15   9  -5    1.19    1.81
  17   9  -9    2.19    1.67
  17  10 -11    2.36    1.73
  18  10 -16    0.79    1.42
  10  11  -2    2.21    1.67
  17  11 -14    0.98    1.49
  12  14 -11    2.08    1.45
  14  -1  -6   -0.05    0.89
  16  -1 -10   -0.51    1.10
  18   0 -16   23.38    1.54
  15   1  -5  108.21    1.81
  17   1  -9   94.29    2.00
  17   2  -8   16.01    1.56
  19   2 -16    0.06    1.34
  13   3  -1    0.13    0.91
  16   3  -5   12.45    1.39
  19   3 -14    0.41    1.50
  19   4 -13    0.24    1.58
  11   5   1    0.23    0.93
  15   5  -3  156.06    2.15
  18   5  -9    1.35    1.65
  12   6   0   48.10    1.39
  14   6  -2    0.98    1.42
  19   6 -13    0.25    1.58
  18   7 -10    4.23    1.62
  19   7 -14   14.47    1.63
  14   8  -3    2.00    1.60
  16   8  -6    6.07    1.62
  17   8  -8    1.00    1.39
  18   8 -11    0.72    1.54
  19   8 -17    2.38    1.39
   8   9   1    1.05    1.03
  16   9  -7    0.78    1.55
  18   9 -13    0.96    1.53
  18  10 -17    6.97    1.40
  18  10 -18    0.14    1.28
   8  11  -1   23.39    1.39
  11  11  -3    2.85    1.58
  12  11  -4    0.51    1.87
  13  11  -5    5.24    1.81
   9  12  -3    0.90    1.43
  13  12  -7    7.94    1.70
  15  12 -11    1.36    1.59
  12  13  -8    0.00    1.57
  14  13 -12    2.07    1.42
  15  13 -16   -0.42    1.29
  13  14 -14    0.53    1.36
  15  -1  -8   -0.19    1.06
  16   1  -7   29.02    1.54
  18   1 -13    4.37    1.43
  16   2  -6    8.83    1.48
  18   2 -11    7.63    1.57
  19   2 -17    0.00    1.34
  19   2 -18    1.62    1.48
  19   2 -21    2.67    1.27
  18   3 -10   13.07    1.64
  19   3 -15    1.25    1.63
  12   4   0    2.62    0.86
  13   4  -1    8.27    1.15
  14   4  -2    4.14    1.10
  16   4  -5    4.30    1.55
  17   4  -7    9.48    1.66
  19   4 -14    0.83    1.49
  14   5  -2   30.67    1.44
  16   5  -5    4.74    1.59
  17   5  -7    7.71    1.71
  13   6  -1   22.67    1.23
  16   6  -5    2.20    1.31
  17   6  -7    0.00    1.35
  18   6 -10    1.36    1.64
  19   6 -14    2.37    1.60
  15   7  -4    2.69    1.51
  19   7 -15    6.96    1.59
  13   8  -2   16.23    1.68
  19   8 -18    0.75    1.17
  19   8 -19    0.38    1.24
  19   8 -20    0.99    1.25
  14   9  -4   10.11    1.81
  17   9 -10    2.25    1.71
  18   9 -14   -0.11    1.45
  13  10  -4   12.27    1.84
  15  10  -7    1.33    1.85
  16  10  -9    0.17    1.76
  17  10 -12   -0.73    1.66
  18  10 -19    2.58    1.32
  14  11  -7    0.89    1.74
  17  11 -16    0.33    1.39
  12  12  -6    3.63    1.75
  14  12  -9    7.81    1.77
  10  13  -6    5.75    1.51
  11  13  -7    2.77    1.53
  13  13 -10   11.03    1.53
  15  13 -17   -0.49    1.19
  11  14 -10    0.91    1.46
  13  -1  -5   14.57    0.89
  16  -1 -11   31.44    1.43
  14   0  -5    0.05    0.97
  14   1  -4    0.55    0.99
  12   2  -1    0.90    0.90
  13   2  -2    0.23    0.96
  19   2 -19    1.39    1.31
  19   2 -20    0.80    1.28
  15   3  -4   11.01    1.39
  19   3 -16    3.02    1.61
  19   3 -23    1.53    1.18
  13   5  -1    6.39    0.98
  18   5 -10    0.47    1.68
  19   6 -15    3.29    1.50
  16   7  -6    5.79    1.55
  17   7  -8    4.86    1.57
  18   7 -11   -0.12    1.59
  19   7 -16    0.08    1.42
   9   8   1   15.34    1.15
  15   8  -5   24.72    1.81
  17   8  -9    0.10    1.61
  18   8 -12    2.39    1.35
   7   9   1   25.11    1.18
  11   9  -1    3.08    1.48
  15   9  -6   11.50    1.82
  11  10  -2    2.83    1.63
  12  10  -3    3.16    1.66
  16  11 -12    1.46    1.68
  17  11 -17    0.49    1.33
  17  11 -18    0.51    1.31
  10  12  -4    0.13    1.37
  11  12  -5    0.07    1.55
  15  12 -12    2.62    1.56
  14  13 -13   -0.21    1.31
  12  14 -12   -0.50    1.31
  13  14 -15    1.34    1.22
  13  -2  -7    0.00    0.80
  16   0  -9   -0.69    1.32
  17   1 -10   18.98    1.52
  18   1 -14    0.79    1.41
  17   2  -9    0.43    1.51
  18   2 -12    9.65    1.60
  18   3 -11   -0.36    1.55
  19   3 -17    0.28    1.40
  19   3 -22   -0.10    1.26
  15   4  -4    2.28    1.43
  19   4 -15    0.70    1.47
  15   6  -4   84.17    1.95
  17   6  -8   -0.11    1.53
  19   6 -16    1.99    1.48
  14   7  -3   15.39    1.58
  19   7 -17    6.31    1.31
  19   7 -18   -0.13    1.35
  19   7 -19    0.94    1.35
  19   7 -20    0.81    1.24
  16   8  -7    0.00    1.58
  18   8 -13    1.15    1.56
  16   9  -8   -0.27    1.49
  17   9 -11   -0.53    1.63
  18   9 -15    1.22    1.28
  18   9 -16    0.79    1.42
   7  10   0   -0.15    1.04
  16  10 -10    2.58    1.80
  17  10 -13   -0.34    1.37
  13  11  -6    0.43    1.77
  17  11 -19    4.02    1.18
  13  12  -8    0.84    1.64
  14  12 -10    2.48    1.63
  12  13  -9    4.95    1.47
  13  14 -16    0.69    1.24
  14  -1  -7    1.46    0.97
  15  -1  -9    0.62    1.14
  13   1  -3   17.84    1.03
  15   1  -6    1.05    1.21
  16   1  -8   14.09    1.44
  18   1 -15    2.59    1.49
  16   2  -7    1.15    1.42
  14   3  -3    1.14    1.16
  19   3 -18   -0.01    1.38
  19   3 -19    0.18    1.35
  19   3 -20    2.92    1.35
  19   3 -21    2.70    1.28
  17   4  -8    0.92    1.61
  19   4 -16    1.68    1.49
  19   4 -23    4.72    1.19
  10   5   1  102.69    1.43
  15   5  -4    0.61    1.27
  17   5  -8    7.88    1.75
  18   5 -11    5.24    1.68
  16   6  -6    2.82    1.51
  18   6 -11    1.04    1.46
  19   6 -22    0.30    1.21
  12   7  -1    0.33    1.21
  13   7  -2    0.02    1.20
  17   7  -9    0.29    1.55
  18   7 -12    3.73    1.58
  10   8   0    0.69    1.13
  17   8 -10    1.92    1.58
  18   9 -17    0.39    1.36
  15  10  -8   11.00    1.95
  17  10 -14    0.08    1.60
  12  11  -5    3.48    1.72
  16  11 -13   -0.84    1.55
  15  12 -13    0.71    1.49
  13  13 -11    1.19    1.49
  14  13 -14   -0.30    1.35
  11  14 -11    6.69    1.39
  12  14 -13    0.73    1.32
  13  14 -17   -0.28    1.11
  16  -1 -12    7.65    1.27
  17   1 -11   39.38    1.67
  18   1 -16    2.15    1.44
  18   2 -13   18.05    1.64
  12   3  -1    0.33    0.98
  13   3  -2    4.28    1.07
  18   3 -12   56.39    1.95
  19   4 -17    0.79    1.47
  19   4 -18    3.45    1.47
  19   4 -19   -0.94    1.35
  19   4 -20    1.99    1.50
  19   4 -21    1.83    1.34
  19   4 -22   -0.71    1.24
  14   5  -3    6.58    1.31
  16   5  -6    1.23    1.38
  19   5 -17    0.47    1.46
  19   5 -18    1.17    1.42
  19   5 -21    0.34    1.50
  19   5 -22    0.51    1.21
  11   6   0   -0.02    0.98
  14   6  -3    4.41    1.23
  18   6 -12    0.28    1.64
  19   6 -21    1.13    1.34
   9   7   1   13.30    1.02
  15   7  -5    5.32    1.54
  16   7  -7    1.32    1.53
   8   8   1   17.20    1.07
  18   8 -14    2.85    1.33
  14   9  -5   -0.18    1.52
  16   9  -9   -0.21    1.80
  17   9 -12    0.32    1.62
  18   9 -18    3.03    1.34
  18   9 -19    0.15    1.28
  18   9 -20    2.28    1.26
   6  10   0   44.99    1.26
  13  10  -5   13.59    1.88
  16  10 -11   -0.40    1.69
  17  10 -15   -0.21    1.55
  11  11  -4    2.63    1.61
  16  11 -14   -0.08    1.51
   9  12  -4    2.25    1.31
  12  12  -7    3.37    1.67
  15  12 -14    1.21    1.46
   9  13  -6   -0.77    1.40
  10  13  -7    5.12    1.49
  11  13  -8    1.15    1.41
  14  13 -15    2.68    1.35
  12  14 -14    0.43    1.38
  16   0 -10   14.97    1.40
  18   1 -17    6.03    1.42
  18   2 -14    4.23    1.49
  15   3  -5    2.11    1.35
  11   4   0   -0.25    0.77
  13   4  -2    4.63    1.15
  18   5 -12    1.58    1.70
  19   5 -19    0.08    1.38
  19   5 -20    0.68    1.38
  12   6  -1    3.93    0.99
  13   6  -2    0.55    1.06
  17   6  -9    7.40    1.60
  18   7 -13    5.26    1.45
  12   8  -2    2.38    1.47
  13   8  -3    0.42    1.36
  15   8  -6    0.90    1.43
  16   8  -8    0.88    1.39
  17   8 -11   -0.06    1.56
  18   8 -15    1.12    1.48
  15   9  -7    3.70    1.57
  11  10  -3   11.09    1.70
  12  10  -4    5.07    1.71
  17  10 -16    1.03    1.51
   8  11  -2    4.59    1.29
  10  12  -5    0.89    1.47
  11  12  -6   14.87    1.69
  13  12  -9    3.00    1.72
  12  13 -10    0.27    1.50
  13  13 -12    0.51    1.43
  14  13 -16    0.91    1.37
  11  14 -12   -0.23    1.46
  13  -1  -6   52.79    1.13
  16  -1 -13    0.29    1.23
  14   0  -6   36.95    1.20
  14   1  -5    2.52    1.05
  16   1  -9    0.00    1.48
  17   1 -12    0.10    1.53
  18   1 -18    0.16    1.32
  18   1 -19    2.05    1.40
  18   1 -20    2.14    1.40
  18   3 -13    6.26    1.62
  15   4  -5   48.60    1.75
  15   5  -5    3.85    1.49
  17   5  -9   24.10    1.61
  15   6  -5    2.84    1.29
  16   6  -7    0.73    1.50
  18   6 -13    8.32    1.72
  14   7  -4   33.87    1.69
  17   7 -10    5.42    1.40
  18   8 -16   -0.11    1.44
  16   9 -10    2.30    1.68
  17   9 -13    0.44    1.55
   8  10  -1    0.85    1.14
  15  10  -9   -0.53    1.75
  16  10 -12    1.87    1.68
  17  10 -17    0.14    1.42
  13  11  -7   26.18    1.91
  14  11  -9    0.60    1.73
  16  11 -15   -0.08    1.29
  14  13 -17    1.20    1.32
  12  14 -15    0.14    1.26
  13  -2  -8   -0.20    0.83
  15  -1 -10   13.11    1.19
  12   2  -2    7.70    0.94
  16   2  -8    5.44    1.45
  17   2 -11    0.92    1.50
  18   2 -15   -0.59    1.41
  14   3  -4    7.78    1.21
  17   3 -10    3.05    1.65
  18   3 -14   14.96    1.67
  16   4  -7    9.03    1.42
  16   5  -7    0.55    1.36
  18   5 -13   -0.24    1.63
  17   6 -10    2.42    1.61
  13   7  -3    3.69    1.45
  15   7  -6   15.26    1.59
  16   7  -8    6.28    1.62
  18   7 -15   -0.14    1.61
   9   8   0    0.06    1.10
  16   8  -9    0.09    1.59
  17   8 -12    1.07    1.55
  18   8 -17    0.90    1.24
  18   8 -18    0.66    1.43
  18   8 -19    2.64    1.39
  18   8 -21    1.10    1.23
  18   8 -22    0.25    1.14
  14   9  -6    0.53    1.75
  15   9  -8   24.91    1.93
  17   9 -14   -0.11    1.56
  17  10 -18    0.21    1.20
  17  10 -19    1.68    1.33
  17  10 -20    0.83    1.27
  17  10 -21    0.68    1.28
   9  11  -3    6.04    1.43
  12  11  -6    9.17    1.76
  16  11 -16   -0.09    1.42
  16  11 -17    0.18    1.41
   8  12  -4    9.01    1.40
  12  12  -8    0.63    1.60
  14  12 -12    0.69    1.54
  11  13  -9    0.20    1.45
  12  13 -11    2.66    1.60
  13  13 -13    1.04    1.38
  14  13 -18   -0.69    1.25
  10  14 -11   -1.12    1.42
  11  14 -13    3.04    1.46
  12  14 -16    0.39    1.33
  14  -1  -8    1.81    0.89
  16   0 -11   -0.54    1.25
  13   1  -4    7.02    0.94
  17   1 -13    0.18    1.54
  18   2 -16    0.91    1.42
  14   4  -4   28.15    1.42
  17   4 -10    0.43    1.70
  18   4 -14    1.73    1.57
  17   5 -10   -0.91    1.68
  14   6  -4    9.77    1.26
  18   6 -14    2.05    1.41
  11   7  -1    0.22    0.97
  12   7  -2    8.05    1.27
  17   7 -11    2.66    1.57
  18   7 -16   15.41    1.64
  15   8  -7    0.82    1.60
  18   8 -20    1.01    1.32
  17   9 -15    0.51    1.49
   9  10  -2    1.31    1.45
  15  10 -10    0.80    1.78
  16  10 -13    0.45    1.71
  10  11  -4    5.14    1.55
  11  11  -5   -0.23    1.66
  16  11 -18   -0.09    1.37
  16  11 -19    0.59    1.32
  11  12  -7    0.37    1.64
  13  12 -10    1.50    1.64
   9  13  -7    0.63    1.37
  10  13  -8   -0.31    1.46
  13  13 -14    0.12    1.49
  12  14 -17    0.08    1.28
  16   1 -10   -0.30    1.45
  18   2 -17    1.08    1.38
  18   2 -18    0.08    1.47
  18   2 -22    1.00    1.33
  18   2 -23    1.00    1.12
  13   3  -3    2.41    1.04
  15   3  -6    3.01    1.36
  18   3 -15    0.13    1.52
  18   3 -25    2.81    1.06
  14   5  -4    8.13    1.21
  13   6  -3    0.34    1.27
  16   6  -8    4.56    1.52
  18   6 -15    2.95    1.58
  18   7 -17   -0.19    1.52
  10   8  -1    0.72    1.14
  13   8  -4   10.63    1.45
  16   9 -11    5.48    1.51
   7  10  -1   22.35    1.21
  12  10  -5   -0.44    1.66
  13  11  -8    0.53    1.70
  16  11 -20    0.80    1.29
   9  12  -5    0.75    1.33
  10  12  -6    1.20    1.44
  14  12 -13    0.36    1.50
  11  14 -14    0.86    1.43
  12  14 -18    0.22    1.21
  15  -1 -11    4.22    1.21
  14   0  -7    0.08    0.98
  16   0 -12   -0.08    1.36
  14   1  -6   -0.15    1.04
  17   1 -14   -0.19    1.52
  15   2  -7    9.57    1.37
  17   2 -12    2.10    1.50
  18   2 -19   -0.01    1.32
  18   2 -20    0.07    1.32
  18   2 -21    0.00    1.28
  18   3 -16    1.11    1.54
  18   3 -24    0.51    1.12
  15   4  -6    2.30    1.44
  16   4  -8   14.38    1.64
  18   4 -15    0.42    1.52
  16   5  -8    0.38    1.55
  17   5 -11    0.10    1.61
  11   6  -1    0.76    0.85
  17   6 -11    0.21    1.39
  18   6 -16    0.55    1.58
  18   6 -24   -0.10    1.17
  14   7  -5   -0.25    1.30
  18   7 -18    5.00    1.46
  18   7 -19    0.85    1.40
  18   7 -20    0.51    1.28
  18   7 -21    0.39    1.31
  18   7 -22    2.90    1.26
  12   8  -3    7.88    1.30
  10   9  -2   13.23    1.50
  11   9  -3    2.06    1.51
  14   9  -7    0.38    1.71
  15   9  -9    1.34    1.81
  17   9 -16    0.94    1.28
  17   9 -17    2.21    1.42
  10  10  -3    4.97    1.52
  11  10  -4   -0.44    1.61
  15  10 -11   -0.32    1.69
  16  10 -14    0.01    1.41
  12  12  -9    0.41    1.58
  13  12 -11    5.22    1.64
  14  12 -14   -0.16    1.51
  11  13 -10    1.98    1.45
  12  13 -12    0.52    1.43
  13  13 -15    0.45    1.34
  10  14 -12   -0.07    1.42
  13  -1  -7    1.17    0.78
  15   1  -8    0.56    1.20
  18   3 -17    0.36    1.44
  18   3 -18    0.42    1.57
  18   3 -23    0.00    1.24
  12   4  -2    3.85    0.95
  18   4 -16    0.95    1.47
  18   4 -24    0.04    1.16
  11   5  -1    0.27    0.89
  12   5  -2    2.68    1.00
  18   5 -24   -0.19    1.15
  18   6 -17    3.49    1.49
  18   6 -18    1.66    1.44
  18   6 -23    0.47    1.22
   8   8   0   17.20    1.07
  14   8  -6    0.98    1.41
  15   8  -8    8.95    1.61
  17   8 -14    0.16    1.32
  16   9 -12    1.55    1.40
  17   9 -18    0.23    1.39
  17   9 -19   -0.24    1.29
  17   9 -22    0.82    1.25
  16  10 -15    0.51    1.62
   8  11  -3   -0.12    1.22
  12  11  -7    0.74    1.67
  15  11 -14   -0.34    1.57
  10  13  -9    0.43    1.46
  13  13 -16   -0.23    1.31
  11  14 -15    2.26    1.38
  14  -1  -9   15.46    1.00
  16   1 -11   31.38    1.54
  17   1 -15    1.04    1.41
  13   2  -4    1.59    0.88
  17   2 -13   -0.10    1.48
  14   3  -5    5.69    1.05
  17   3 -12   -0.18    1.49
  18   3 -19   -0.18    1.41
  18   3 -20    2.21    1.38
  18   3 -21    0.02    1.36
  18   3 -22    4.89    1.36
  18   4 -17    1.77    1.44
  18   4 -18    0.23    1.45
  18   4 -23    0.24    1.25
  18   5 -23   -0.47    1.27
  14   6  -5    0.62    1.19
  15   6  -7   -0.56    1.44
  16   6  -9    2.13    1.32
  17   6 -12    2.34    1.43
  13   7  -4    0.59    1.22
  17   7 -13    3.21    1.36
  16   8 -11    0.59    1.62
  17   8 -15    2.83    1.52
   8   9  -1    1.42    1.03
  16   9 -13    1.39    1.59
  17   9 -20    0.57    1.12
  17   9 -21    0.07    1.10
   6  10  -1    1.06    0.85
   8  10  -2    1.30    1.16
  14  10  -9    0.24    1.57
  16  10 -16    2.23    1.60
   9  11  -4    3.25    1.42
  10  11  -5    3.51    1.67
  11  11  -6    0.85    1.66
  15  11 -15   -0.16    1.58
   8  12  -5    1.78    1.38
  11  12  -8    6.68    1.60
  13  12 -12    0.55    1.56
  14  12 -15    1.05    1.46
   8  13  -7   -2.40    1.33
   9  13  -8   -0.58    1.41
  12  13 -13    0.22    1.42
  13  13 -17    0.80    1.32
  10  14 -13    0.97    1.40
  15  -1 -12   -0.19    1.06
  16   0 -13    0.02    1.22
  13   1  -5   14.47    1.03
  17   1 -16    1.83    1.52
  12   2  -3    2.59    0.90
  16   2 -10   10.02    1.47
  17   2 -14    2.73    1.68
  15   3  -7   11.95    1.31
  14   4  -5   -0.29    1.09
  16   4  -9    8.36    1.43
  18   4 -19    0.85    1.52
  18   4 -20    0.88    1.47
  18   4 -21    5.01    1.43
  18   4 -22    0.02    1.33
  14   5  -5   39.33    1.45
  15   5  -7   42.26    1.76
  16   5  -9    2.12    1.41
  17   5 -12    6.22    1.47
  18   5 -19    1.11    1.46
  18   5 -20    0.62    1.42
  18   5 -21    3.78    1.44
  18   5 -22    0.66    1.31
   9   6   0   -0.01    0.84
  17   6 -13    0.29    1.64
  11   7  -2    0.54    1.11
  12   7  -3    0.43    1.09
  14   7  -6    4.81    1.52
  17   7 -14    0.36    1.59
   9   8  -1   15.00    1.18
  13   8  -5    0.89    1.38
  17   8 -16    1.00    1.53
  13   9  -6    7.06    1.55
  14   9  -8    1.44    1.74
  15   9 -10    2.95    1.53
  12  10  -6    7.96    1.82
  15  10 -12    2.85    1.52
  16  10 -17   -0.30    1.50
  15  11 -16    0.62    1.56
   9  12  -6    2.25    1.49
  10  12  -7    3.34    1.49
  12  12 -10    1.55    1.65
  11  13 -11    0.00    1.40
  13  13 -18    0.88    1.33
  13  13 -19   -0.16    1.26
  11  14 -16    0.60    1.23
  14   0  -8   -0.43    1.00
  15   1  -9    0.60    1.27
  17   1 -17    1.55    1.47
  15   2  -8   22.18    1.47
  13   3  -4   49.31    1.25
  17   3 -13   24.16    1.70
  15   4  -7   25.92    1.46
  17   5 -13    1.42    1.64
  13   6  -4    1.89    1.12
  16   6 -10    0.57    1.58
  15   7  -8    7.75    1.39
  12   8  -4    0.55    1.47
  14   8  -7   18.71    1.75
  15   8  -9    1.74    1.40
  16   8 -12   12.66    1.72
  17   8 -17    0.39    1.47
  17   8 -23    0.12    1.20
  17   8 -24   -0.13    1.22
   9   9  -2    0.13    1.23
  16   9 -14    3.09    1.66
   9  10  -3    1.74    1.41
  11  10  -5    9.78    1.66
  14  10 -10   -0.31    1.78
  15  10 -13    0.18    1.70
  16  10 -18    0.28    1.27
  16  10 -19    0.16    1.42
  16  10 -20    0.25    1.40
  16  10 -21    0.36    1.30
  16  10 -22   -0.49    1.28
   7  11  -3    2.58    1.12
  12  11  -8    1.24    1.72
  13  11 -10    1.02    1.70
  15  11 -17    1.73    1.52
  13  12 -13   -0.33    1.56
  12  13 -14    1.07    1.44
  13  13 -20    0.10    1.21
  10  14 -14   -0.20    1.40
  11  14 -17    0.48    1.24
  14  -1 -10   -0.29    1.04
  15  -1 -13    5.84    1.22
  16   0 -14    4.68    1.27
  12   1  -4   11.38    0.91
  14   1  -7    1.36    1.09
  16   1 -12    8.66    1.41
  17   1 -18    3.24    1.43
  16   2 -11    0.28    1.47
  17   2 -15    8.97    1.59
  12   3  -3   12.66    1.05
  17   3 -14    2.93    1.55
  13   4  -4   18.00    1.11
  16   4 -10   19.16    1.70
  13   5  -4    4.48    1.02
  16   5 -10    1.17    1.61
  10   6  -1   18.58    0.93
  11   6  -2    6.32    1.05
  12   6  -3    2.03    1.00
  14   6  -6    0.33    1.41
  17   6 -14    3.79    1.72
  16   7 -11    2.78    1.39
  17   7 -15    8.92    1.45
  17   8 -18    1.27    1.30
  17   8 -19    2.27    1.48
  17   8 -20    4.96    1.45
  17   8 -21    5.22    1.40
  17   8 -22    1.62    1.30
  10   9  -3    1.76    1.41
  15   9 -11    0.43    1.73
  16   9 -15    1.32    1.57
  10  10  -4    0.65    1.35
  15  11 -18    0.01    1.40
  15  11 -19    0.27    1.35
  15  11 -20   -0.30    1.34
  15  11 -21    0.13    1.28
  11  12  -9    3.14    1.56
  10  13 -10    2.09    1.39
  11  13 -12    0.62    1.46
  12  13 -15   -0.01    1.38
  11  14 -18    0.34    1.18
  11  14 -19    0.19    1.11
  13  -1  -8   11.77    0.87
  16   0 -15    0.19    1.34
  17   1 -19    1.71    1.28
  17   1 -20    2.55    1.34
  17   1 -21    5.27    1.36
  17   1 -22    0.33    1.22
  17   2 -16    2.21    1.46
  17   2 -25    2.32    1.18
  11   3  -2    1.00    0.79
  14   3  -6    0.01    1.05
  12   4  -3   45.69    1.26
  10   5  -1   91.35    1.35
  12   5  -3    5.26    1.05
  14   5  -6    9.41    1.42
  17   5 -14    0.09    1.67
  15   6  -8    1.41    1.30
  17   6 -15    2.32    1.62
  13   7  -5   16.90    1.38
  15   7  -9    0.24    1.51
  17   7 -16    2.58    1.40
  13   8  -6    2.42    1.58
  15   8 -10    3.56    1.65
  16   8 -13    3.35    1.59
  13   9  -7   16.03    1.82
  14   9  -9   17.14    1.92
  16   9 -16    5.03    1.55
  15  10 -14    1.95    1.75
   8  11  -4    1.06    1.29
  11  11  -7    0.27    1.64
  12  12 -11    3.38    1.63
  13  12 -14    2.90    1.57
   8  13  -8    0.93    1.37
   9  13  -9   -0.53    1.30
  10  14 -15    0.08    1.39
  15   1 -10   13.22    1.35
  16   1 -13    2.02    1.40
  15   2  -9    3.23    1.35
  17   2 -17    3.39    1.41
  17   2 -24    2.09    1.30
  17   3 -15   27.37    1.74
  17   3 -26    0.73    1.08
  14   4  -6    7.04    1.17
  15   4  -8    2.05    1.32
  15   5  -8    2.95    1.34
  17   5 -15    2.98    1.62
  12   7  -4    0.86    1.31
  14   7  -7    1.59    1.29
  16   7 -12    1.82    1.37
  17   7 -18   -0.23    1.49
  17   7 -23    0.47    1.24
  17   7 -24    0.21    1.20
  14   8  -8    0.43    1.70
  16   8 -14    0.44    1.54
  15   9 -12    4.79    1.75
  16   9 -17    0.45    1.47
  16   9 -24    0.27    1.21
  12  10  -7    1.70    1.52
  14  10 -11    0.00    1.54
  15  10 -15   -0.05    1.62
   9  11  -5    0.21    1.42
  10  11  -6    0.15    1.50
  12  11  -9    5.23    1.75
  13  11 -11    4.36    1.73
   8  12  -6    0.67    1.38
   9  12  -7   -0.08    1.50
  10  12  -8    0.88    1.47
  10  13 -11    0.33    1.52
  11  13 -13   -0.17    1.39
  12  13 -16    3.35    1.34
   9  14 -13   -0.21    1.26
  15  -1 -14    9.41    1.15
  14   0  -9   -0.25    0.97
  16   0 -16   10.09    1.30
  14   1  -8    1.38    1.09
  12   2  -4    5.49    0.91
  16   2 -12    5.97    1.48
  17   2 -18    3.91    1.36
  17   2 -23    2.65    1.34
  13   3  -5    0.29    1.04
  17   3 -16    2.38    1.59
  17   3 -25   -0.24    1.26
  16   4 -11    1.79    1.57
  17   4 -26    0.07    1.09
  16   5 -11    1.41    1.40
  17   5 -26    1.20    1.12
  13   6  -5    0.52    1.13
  17   6 -16   -0.01    1.36
  17   6 -25   -0.12    1.19
  10   7  -2   -0.57    1.00
  11   7  -3    0.05    1.11
  17   7 -19    3.80    1.48
  17   7 -20   -0.26    1.44
  17   7 -21    0.23    1.37
  17   7 -22   -0.25    1.29
  12   8  -5    2.18    1.47
   8   9  -2   14.80    1.17
  16   9 -18    2.19    1.49
  16   9 -23    1.90    1.22
   8  10  -3    0.76    1.23
  11  10  -6   -0.46    1.57
  11  12 -10    3.01    1.60
  12  12 -12    1.75    1.58
  13  12 -15    1.10    1.47
  12  13 -17    0.15    1.25
  10  14 -16    0.75    1.24
  14  -1 -11    0.29    0.99
  16   0 -17   -0.24    1.33
  16   1 -14    0.26    1.38
  17   2 -20    0.69    1.33
  17   2 -21    3.25    1.28
  17   2 -22    2.14    1.29
  16   3 -12    2.73    1.52
  17   3 -17    2.51    1.50
  17   3 -24    2.18    1.39
  13   4  -5    0.36    1.16
  17   4 -16    4.87    1.57
  17   4 -25    0.98    1.20
  17   5 -25    2.22    1.22
  14   6  -7    0.71    1.22
  17   6 -17    5.04    1.39
  17   6 -18    0.35    1.50
  15   7 -10    0.28    1.54
  16   7 -13    0.19    1.33
   9   8  -2   11.86    1.15
  15   8 -11    0.30    1.35
  16   8 -15    0.78    1.50
  13   9  -8    4.60    1.78
  14   9 -10    0.37    1.73
  15   9 -13    1.03    1.62
  16   9 -19    1.60    1.22
  16   9 -20   -1.21    1.31
  16   9 -21   -0.51    1.30
  16   9 -22   -0.33    1.23
   9  10  -4    6.32    1.45
  10  10  -5    0.38    1.56
  14  10 -12   -0.54    1.49
  15  10 -16    1.26    1.39
  11  11  -8    9.75    1.68
  14  11 -16   -0.01    1.53
  13  12 -16   -0.33    1.42
   9  13 -10    0.31    1.25
  11  13 -14    1.88    1.39
  12  13 -18    0.65    1.29
  12  13 -19   -0.16    1.28
  12  13 -20    0.59    1.36
  12  13 -21    0.73    1.28
   9  14 -14    0.11    1.26
  10  14 -17    0.93    1.24
  13  -1  -9    0.80    0.79
  15  -1 -15    4.77    1.13
  16   0 -18    0.65    1.30
  12   1  -5    0.74    0.85
  15   1 -11    4.46    1.30
  15   2 -10   12.60    1.41
  16   2 -13    0.79    1.44
  12   3  -4   13.07    1.01
  17   3 -18    8.40    1.58
  17   3 -19    0.28    1.58
  17   3 -23    2.33    1.30
  14   4  -7    5.62    1.34
  15   4  -9    2.63    1.30
  16   4 -12    0.87    1.58
  17   4 -17    3.06    1.52
  17   4 -24    0.55    1.22
  14   5  -7    0.69    1.36
  17   5 -24   -0.10    1.25
  17   6 -19    1.38    1.46
  17   6 -20    2.54    1.47
  14   7  -8   -0.22    1.44
  16   7 -14    0.38    1.56
  13   8  -7   13.53    1.65
  14   8  -9    1.44    1.60
  16   8 -16    0.81    1.53
   9   9  -3    6.83    1.28
  10   9  -4    3.91    1.38
  15  10 -17   -0.20    1.34
  15  10 -18    0.54    1.55
  15  10 -24    1.37    1.26
   7  11  -4    2.11    1.14
  12  11 -10    2.80    1.64
  14  11 -17    1.44    1.50
  10  12  -9    3.46    1.48
  12  12 -13    1.80    1.56
  13  12 -17    0.33    1.39
   8  13  -9    0.08    1.22
  10  13 -12    2.91    1.41
  10  14 -18    0.52    1.16
  10  14 -19   -0.07    1.22
  14   0 -10    6.93    1.07
  16   0 -19    0.08    1.20
  16   1 -15   26.47    1.55
  16   3 -13   23.08    1.65
  17   3 -20    0.00    1.41
  17   3 -21    1.26    1.42
  17   3 -22   -0.03    1.31
  12   4  -4    1.26    0.99
  17   4 -18    8.56    1.53
  17   4 -19    0.20    1.41
  17   4 -20    3.20    1.47
  17   4 -22    0.48    1.42
  17   4 -23    0.10    1.28
  17   5 -21    0.93    1.41
  17   5 -22    0.26    1.35
  17   5 -23    0.24    1.28
  10   6  -2   38.41    1.05
  15   6 -10   -0.28    1.51
  16   6 -13    1.60    1.38
  12   7  -5   13.07    1.37
  15   7 -11   -1.00    1.49
  15   8 -12   -0.07    1.35
  16   8 -17    0.95    1.53
  16   8 -24    0.59    1.22
  16   8 -25    0.44    1.04
  15   9 -14    6.69    1.45
  14  10 -13    2.00    1.49
  15  10 -19    0.35    1.46
  15  10 -20    2.88    1.46
  15  10 -21   -0.01    1.37
  15  10 -22    1.55    1.31
  15  10 -23    0.51    1.09
   8  11  -5    2.19    1.31
   9  11  -6    5.33    1.42
  10  11  -7   -0.56    1.51
  14  11 -18    2.42    1.51
   7  12  -6    3.44    1.16
   8  12  -7    1.40    1.38
   9  12  -8   -0.16    1.38
  11  12 -11    0.01    1.53
  13  12 -18    0.76    1.36
  13  12 -19    1.49    1.33
  11  13 -15    0.25    1.35
   9  14 -15    0.73    1.25
  10  14 -20    0.44    1.08
  14  -1 -12    1.59    1.05
  13   1  -7    1.11    0.96
  14   1  -9   17.13    1.25
  16   1 -16    0.29    1.40
  16   2 -14    0.47    1.46
  11   3  -3   55.08    1.10
  11   4  -3    0.40    0.86
  17   4 -21    0.86    1.50
  10   5  -2   52.58    1.18
  11   5  -3    4.91    0.91
  15   5 -10    2.04    1.53
  16   5 -13    0.15    1.40
  13   6  -6    8.30    1.19
  14   6  -8    4.56    1.47
  16   6 -14    8.80    1.72
   8   7  -1    9.96    0.85
  16   7 -15    1.34    1.33
  12   8  -6    5.16    1.58
  16   8 -18    1.22    1.28
  16   8 -19    1.65    1.49
  16   8 -23    6.92    1.36
   7   9  -2    0.31    1.08
  13   9  -9   37.66    2.00
  15   9 -15    0.67    1.58
  11  10  -7    7.89    1.67
  13  10 -11   24.45    1.96
  14  10 -14    4.28    1.77
  11  11  -9    0.82    1.62
  12  11 -11    4.61    1.67
  14  11 -19   -0.15    1.40
  14  11 -20    0.02    1.38
  14  11 -21   -0.55    1.34
  14  11 -22    1.02    1.33
  14  11 -23   -0.64    1.10
  12  12 -14    1.62    1.53
   9  13 -11    0.53    1.32
  10  13 -13    0.14    1.38
  11  13 -16    0.09    1.36
   9  14 -16    0.03    1.33
  15   1 -12    0.03    1.32
  16   1 -17   -0.57    1.35
  12   2  -5    2.17    0.91
  15   2 -11    1.05    1.39
  16   2 -15   -0.72    1.45
  16   2 -27   -0.61    1.03
  13   3  -6    1.82    0.94
  14   3  -8    0.58    1.28
  13   4  -6    7.18    1.18
  15   4 -10   13.92    1.41
  13   5  -6    1.86    1.21
  14   5  -8    3.40    1.42
  16   5 -14   14.92    1.68
  16   6 -27   -0.09    1.15
  10   7  -3    3.00    1.04
  11   7  -4    8.31    1.05
  13   7  -7    0.68    1.45
  14   7  -9   -0.40    1.45
  16   7 -16    4.97    1.56
  13   8  -8    1.32    1.66
  14   8 -10   14.67    1.50
  15   8 -13    0.91    1.37
  16   8 -20    0.37    1.25
  16   8 -21    4.59    1.24
  16   8 -22   -0.30    1.21
  14   9 -12    0.32    1.71
  15   9 -16   -0.86    1.59
  10  10  -6    8.40    1.61
   6  11  -4    6.77    1.13
  10  12 -10    0.32    1.50
  11  12 -12    0.90    1.59
  12  12 -15    3.33    1.53
   8  13 -10    0.91    1.38
  11  13 -17    0.08    1.31
   9  14 -17    0.03    1.32
  12  -1  -8   12.35    0.82
  13  -1 -10    2.67    0.82
  14  -1 -13    2.09    1.15
  14   0 -11   -0.74    1.18
  16   1 -18    9.64    1.39
  16   1 -24    1.04    1.18
  16   2 -26    1.14    1.23
  16   3 -27   -0.19    1.16
  14   4  -8    3.68    1.20
  12   6  -5    3.96    1.02
  15   6 -11    5.58    1.34
  16   6 -15    5.40    1.44
  16   7 -17    0.18    1.53
  16   7 -25   -0.29    1.18
  11   8  -5    9.17    1.25
  15   8 -14    0.54    1.61
   8   9  -3    1.88    1.11
  15   9 -17   -0.10    1.56
  15   9 -25    1.33    1.26
  14  10 -15   -0.08    1.45
  10  11  -8    1.60    1.60
   9  13 -12    1.33    1.46
  10  13 -14    2.79    1.42
  11  13 -18   -0.03    1.26
   9  14 -18    0.00    1.29
  12   1  -6    5.44    0.89
  14   1 -10    0.27    1.14
  15   1 -13    6.66    1.33
  16   1 -19    3.95    1.31
  16   1 -20   -0.04    1.24
  16   1 -21    0.35    1.33
  16   1 -22    5.70    1.42
  16   1 -23    2.16    1.26
  14   2  -9    1.47    1.20
  16   2 -16   22.01    1.60
  12   3  -5  116.43    1.57
  16   3 -15    0.37    1.48
  15   4 -11    8.37    1.59
  16   4 -27    0.36    1.12
  12   5  -5    4.27    1.02
  15   5 -11    5.65    1.39
  16   5 -15   -0.05    1.59
  16   5 -27    1.13    1.14
  11   6  -4    0.69    1.02
  13   6  -7    0.47    1.29
  14   6  -9    2.68    1.48
  16   6 -16    1.92    1.60
  12   7  -6    0.20    1.31
  15   7 -13   -0.60    1.51
  16   7 -18   14.32    1.46
  16   7 -19   -0.65    1.56
  16   7 -22    4.08    1.39
  16   7 -23    0.27    1.33
  16   7 -24    0.72    1.12
   9   8  -3    2.65    1.07
  14   8 -11    2.74    1.57
  10   9  -5   13.07    1.32
  12   9  -8    1.38    1.65
  14   9 -13   22.22    1.91
  15   9 -18    1.56    1.50
  15   9 -19   -0.39    1.43
  15   9 -23    0.89    1.27
  15   9 -24    0.02    1.21
  11  10  -8    7.27    1.68
  13  10 -12    3.27    1.55
  14  10 -16    0.39    1.64
   7  11  -5    6.44    1.20
   9  11  -7    0.43    1.40
  11  11 -10    2.00    1.58
  12  11 -12    2.09    1.64
   7  12  -7    0.98    1.33
   8  12  -8    0.12    1.41
   9  12  -9    0.53    1.41
  11  12 -13    2.31    1.55
  12  12 -16    1.04    1.27
  11  13 -19    0.23    1.28
  11  13 -20    1.15    1.24
  11  13 -21    1.72    1.23
  11  13 -22    0.79    1.15
   8  14 -15    0.69    1.34
   9  14 -19    0.14    1.27
  12   0  -7   -0.22    0.78
  13   1  -8   11.59    1.04
  15   2 -12    0.58    1.20
  16   2 -17    4.68    1.52
  16   2 -25    0.89    1.25
  14   3  -9   11.53    1.37
  16   3 -16    4.98    1.51
  16   3 -26    1.53    1.20
  12   4  -5    1.89    0.89
  14   5  -9    0.13    1.43
  16   5 -16    0.26    1.58
  16   5 -26   -0.45    1.19
   9   6  -2    4.41    0.87
  10   6  -3    3.53    0.97
  15   6 -12    0.67    1.30
  16   6 -17    0.96    1.57
  13   7  -8    1.20    1.47
  14   7 -10    5.82    1.34
  16   7 -20    0.67    1.29
  16   7 -21    0.42    1.26
  12   8  -7    9.44    1.59
  13   8  -9    6.52    1.68
  15   8 -15    0.64    1.36
   6   9  -2   11.04    1.05
  15   9 -20   -0.03    1.42
  15   9 -21   -0.35    1.36
  15   9 -22    0.66    1.30
  14  10 -17   -0.63    1.66
  14  10 -25    0.14    1.22
   8  11  -6   -0.01    1.34
  10  12 -11    4.62    1.51
  12  12 -17    0.08    1.41
  12  12 -18   -0.01    1.35
   8  13 -11    3.95    1.39
  10  13 -15   -0.35    1.39
   9  14 -20   -0.22    1.11
   9  14 -21    0.83    1.11
  14  -1 -14    0.48    1.03
  14   0 -12    1.06    1.23
  15   1 -14   11.59    1.37
  16   2 -18   -0.75    1.40
  16   2 -19    0.35    1.51
  16   2 -23    0.64    1.37
  16   2 -24    4.53    1.32
  11   3  -4    1.19    0.87
  13   3  -7    1.12    0.95
  16   3 -17   -0.10    1.52
  16   3 -25    1.24    1.44
  13   4  -7    2.32    1.16
  14   4  -9    9.78    1.43
  16   4 -26    0.50    1.20
  11   5  -4    8.34    0.96
  13   5  -7   10.49    1.15
  15   5 -12   12.01    1.68
  16   5 -17    0.90    1.58
  16   5 -25    0.89    1.25
  16   6 -18    3.08    1.56
  16   6 -19    0.79    1.52
  11   7  -5    5.97    1.19
  15   7 -14   -0.29    1.57
  14   8 -12   10.88    1.68
  15   8 -16   -0.03    1.53
  15   8 -26    0.54    1.19
  13   9 -11   19.86    1.85
  14   9 -14    2.20    1.67
  10  10  -7    0.58    1.62
  13  10 -13   -0.34    1.50
  14  10 -18    0.52    1.56
  14  10 -19    0.27    1.52
  14  10 -23    1.29    1.34
  14  10 -24    0.88    1.28
  10  11  -9    1.36    1.56
  12  11 -13    2.19    1.67
  13  11 -18   -0.51    1.50
  13  11 -24   -0.26    1.19
  13  11 -25    0.79    1.07
  11  12 -14    9.31    1.65
  12  12 -19    0.08    1.38
  12  12 -20    1.14    1.33
   9  13 -13    0.07    1.37
  10  13 -16    0.38    1.32
   8  14 -16    0.42    1.21
  13  -1 -11    0.52    0.83
  14   1 -11    0.32    1.19
  14   2 -10    0.01    1.21
  15   2 -13    0.60    1.39
  16   2 -20    7.72    1.43
  16   2 -21    0.84    1.38
  16   2 -22    0.57    1.33
  16   3 -18    0.33    1.51
  16   3 -24    4.27    1.30
  11   4  -4    0.33    0.80
  15   4 -12    1.11    1.32
  16   4 -25   -0.31    1.18
  10   5  -3   31.68    1.06
  16   5 -24    3.39    1.31
  12   6  -6    1.46    1.17
  14   6 -10    0.05    1.43
  15   6 -13    0.02    1.33
  16   6 -20    0.68    1.48
  16   6 -21    0.98    1.43
  16   6 -22    0.01    1.37
  14   7 -11    0.29    1.54
  11   8  -6    2.49    1.37
  15   8 -17    0.97    1.50
  15   8 -25    0.68    1.24
  12   9  -9   -0.70    1.69
  14   9 -15    7.59    1.67
   8  10  -5    0.66    1.37
   9  10  -6    0.35    1.43
  14  10 -20    1.01    1.48
  14  10 -21    0.78    1.42
  14  10 -22    1.42    1.36
  11  11 -11    0.94    1.59
  13  11 -19   -0.68    1.49
  13  11 -20    0.19    1.45
  13  11 -21    0.55    1.34
  13  11 -22    0.09    1.28
  13  11 -23    0.12    1.28
   9  12 -10   -0.09    1.47
  10  12 -12    2.46    1.51
  12  12 -21    1.05    1.30
  10  13 -17    1.05    1.45
   8  14 -17    1.18    1.31
  12  -1  -9    3.64    0.76
  14  -1 -15   18.77    1.27
  15   1 -15    6.95    1.35
  15   3 -29    0.77    1.12
  16   3 -19    1.99    1.50
  16   3 -20    0.98    1.47
  16   3 -21   -0.32    1.44
  16   3 -22   -0.16    1.41
  16   3 -23    3.60    1.40
  16   4 -18    0.88    1.34
  16   4 -19    5.77    1.53
  16   4 -23    0.69    1.44
  16   4 -24   -0.64    1.28
  14   5 -10    0.37    1.45
  15   5 -13    1.44    1.63
  16   5 -23    0.22    1.40
  13   6  -8    0.67    1.16
  15   6 -14    7.04    1.57
  10   7  -4    2.71    0.93
  12   7  -7   10.27    1.41
  13   7  -9   11.82    1.53
  15   7 -15    0.36    1.33
  15   7 -27    0.99    1.18
  12   8  -8    0.89    1.53
  13   8 -10   12.98    1.70
  14   8 -13    0.91    1.61
  15   8 -18    2.22    1.50
  15   8 -19   -0.70    1.46
  15   8 -23    0.40    1.32
  15   8 -24   -0.12    1.34
   7   9  -3   -0.24    0.97
  10   9  -6    1.28    1.46
   6  11  -5    0.87    1.06
   9  11  -8    1.16    1.49
   8  12  -9    0.21    1.46
  11  12 -15    2.89    1.54
   8  13 -12    2.85    1.40
   9  13 -14    0.40    1.36
  10  13 -18   -0.09    1.43
   8  14 -18    0.89    1.30
  14   0 -13    0.21    1.15
  12   1  -7   24.38    1.03
  13   1  -9    1.02    0.99
  15   2 -14    0.04    1.41
  15   2 -28    0.15    1.12
  12   3  -6    8.74    1.01
  12   4  -6   22.96    1.16
  14   4 -10    1.66    1.41
  15   4 -13    4.10    1.37
  15   4 -29    0.02    1.02
  16   4 -20    2.45    1.47
  16   4 -21    1.40    1.45
  16   4 -22    0.84    1.47
  12   5  -6   55.85    1.28
  13   5  -8   26.76    1.43
  11   6  -5   23.20    1.19
  14   6 -11   27.46    1.63
  15   6 -28    8.87    1.23
  14   7 -12    0.77    1.50
  15   7 -16    2.27    1.57
  15   7 -26   -0.15    1.24
  15   8 -20    0.28    1.43
  15   8 -21    3.93    1.44
  15   8 -22   -0.68    1.38
   8   9  -4    2.40    1.16
   9   9  -5    0.48    1.30
  13   9 -12    8.09    1.57
  14   9 -16    1.13    1.59
  14   9 -26    0.55    1.20
  13  10 -15   -0.15    1.74
   7  11  -6    1.80    1.21
   8  11  -7    0.66    1.36
  11  11 -12    4.15    1.61
   7  12  -8    0.58    1.25
  11  12 -16    0.24    1.46
   7  13 -11    0.48    1.33
  10  13 -19    0.48    1.27
  10  13 -20    0.06    1.36
  10  13 -23    0.46    1.23
   8  14 -20    0.50    1.25
   8  14 -22    0.52    1.14
  13  -1 -12    4.16    0.92
  14  -1 -16    2.46    1.16
  14   1 -12    1.60    1.22
  15   1 -16    0.47    1.32
  11   2  -5  130.61    1.40
  14   2 -11    1.27    1.25
  13   3  -8    1.35    0.97
  15   3 -14    2.19    1.49
  13   4  -8    4.44    1.21
  15   5 -14   20.64    1.69
  15   5 -28    0.48    1.15
  15   6 -15   -0.22    1.60
  15   7 -17    1.81    1.55
  15   7 -25    1.80    1.24
  13   8 -11    4.53    1.62
  14   8 -14    8.02    1.61
  12   9 -10   -0.83    1.65
  14   9 -17    0.59    1.56
  14   9 -25   -0.55    1.19
  10  10  -8    0.82    1.52
  13  10 -16    0.49    1.64
   9  12 -11    8.73    1.51
  10  12 -13    1.99    1.51
  11  12 -17    2.91    1.47
  10  13 -21    0.18    1.21
  10  13 -22    1.78    1.21
   8  14 -21    0.30    1.11
  14  -1 -17   -0.49    1.17
  14   0 -14   31.02    1.46
  15   1 -17    7.08    1.43
  15   1 -25    1.25    1.28
  15   2 -15   -0.11    1.40
  15   2 -27    1.42    1.25
  11   3  -5    0.24    0.87
  15   3 -28    0.50    1.10
  15   4 -14   -0.86    1.35
  15   4 -28    0.94    1.10
  11   5  -5    7.41    0.94
  14   5 -11    3.05    1.47
  15   5 -15    2.57    1.56
   9   6  -3    2.55    0.86
  10   6  -4    6.68    0.85
  12   6  -7    0.96    1.19
  13   6  -9    2.68    1.36
  15   6 -16    6.92    1.61
  11   7  -6    0.22    1.04
  13   7 -10    1.51    1.44
  14   7 -13   -0.59    1.48
  15   7 -18    2.01    1.50
  15   7 -24   -0.04    1.33
  11   8  -7    0.74    1.39
  12   8  -9    7.43    1.58
  13   9 -13   -1.19    1.46
  14   9 -18    1.93    1.35
  14   9 -19    0.31    1.48
  14   9 -23    1.26    1.31
  14   9 -24    3.30    1.30
   6  10  -4    0.54    0.94
   9  10  -7    0.59    1.43
  13  10 -17    0.30    1.60
  13  10 -26    1.09    1.24
  12  11 -26    2.72    1.18
  11  12 -18    1.21    1.41
  11  12 -25    1.16    1.20
   8  13 -13    2.01    1.26
   9  13 -16    0.73    1.44
  12  -1 -10   -0.19    0.73
  15   1 -18   11.23    1.44
  15   1 -24    0.28    1.30
  15   2 -16    4.47    1.49
  15   3 -15    0.74    1.44
  15   3 -27    0.97    1.32
  11   4  -5    6.01    0.82
  14   4 -11    3.51    1.26
  10   5  -4   41.47    1.09
  15   5 -27    0.64    1.15
  14   6 -12   10.98    1.36
  15   6 -17   12.44    1.63
  10   7  -5    3.99    1.06
  12   7  -8    0.59    1.20
  15   7 -19    1.47    1.31
  15   7 -20    0.18    1.48
  15   7 -21    4.62    1.55
  15   7 -22    0.09    1.45
  15   7 -23    0.26    1.37
  14   8 -15    5.64    1.39
  14   8 -27    0.03    1.15
  13   9 -14   21.29    1.80
  14   9 -20    0.71    1.26
  14   9 -21    0.54    1.38
  14   9 -22   -0.23    1.34
   7  10  -5    0.86    1.09
   8  10  -6    0.85    1.27
  13  10 -18    0.28    1.55
  13  10 -25    4.05    1.28
   9  11  -9    1.95    1.45
  10  11 -11    6.87    1.58
  12  11 -25    0.70    1.18
   8  12 -10    0.28    1.32
   9  12 -12    1.43    1.54
  10  12 -14    3.21    1.48
  11  12 -19    0.65    1.38
  11  12 -20    0.55    1.29
  11  12 -23   -0.44    1.17
  13  -1 -13    1.61    0.95
  14   0 -15   -0.02    1.28
  12   1  -8   12.07    0.94
  13   1 -10    3.08    1.01
  14   1 -13    1.24    1.22
  15   1 -20   -0.10    1.42
  15   1 -21    2.69    1.39
  15   1 -22   -0.04    1.32
  15   1 -23    8.29    1.25
  14   2 -12   10.53    1.32
  15   2 -17   11.00    1.48
  15   2 -26    1.14    1.21
  13   3  -9    2.38    1.12
  15   3 -16    5.67    1.46
  12   4  -7    5.08    1.05
  13   4  -9    0.83    1.20
  15   4 -27   -0.09    1.19
  12   5  -7    4.65    0.97
  13   5  -9    0.82    1.11
  14   5 -12    9.35    1.52
  15   5 -16    2.31    1.54
  15   5 -26    0.79    1.19
  15   6 -18   -0.50    1.53
  13   8 -12    6.90    1.39
  14   8 -16    7.14    1.57
  14   8 -26    2.19    1.24
   9   9  -6    0.17    1.24
  12   9 -11   15.27    1.54
  10  10  -9    0.47    1.51
  13  10 -19    0.64    1.52
  13  10 -20    1.35    1.49
  13  10 -21   -0.36    1.43
  13  10 -22    3.28    1.40
  13  10 -23    3.28    1.41
  13  10 -24    0.21    1.16
   6  11  -6    1.53    1.19
   8  11  -8   -0.20    1.30
  11  11 -14    0.21    1.53
  12  11 -23    0.22    1.29
  12  11 -24    0.69    1.29
   6  12  -8    0.22    1.20
   7  12  -9    2.21    1.24
  10  12 -15    0.52    1.46
  11  12 -21   -0.10    1.24
  11  12 -22   -0.20    1.23
   7  13 -12    3.89    1.23
   8  13 -14    0.22    1.28
   9  13 -17    0.21    1.28
   7  14 -18   -0.52    1.14
  12   0  -9    0.18    0.80
  14   2 -30   -0.72    0.94
  15   2 -18   10.39    1.47
  15   2 -25   -0.27    1.22
  15   3 -26    2.87    1.27
  14   4 -12    3.76    1.48
  15   4 -26    1.86    1.23
  15   5 -17   11.75    1.62
  15   5 -25    5.90    1.28
  11   6  -6    6.25    0.95
  13   6 -10    0.79    1.35
  14   6 -13   11.22    1.53
  15   6 -19    1.31    1.52
  15   6 -20    0.83    1.47
  15   6 -21    0.18    1.45
  15   6 -22    0.19    1.40
  15   6 -23    2.25    1.41
  15   6 -24    0.41    1.14
  13   7 -11    3.66    1.45
  14   7 -28    2.93    1.11
   7   8  -3    0.92    0.90
  11   8  -8    1.40    1.42
  12   8 -10    0.49    1.53
  14   8 -17    7.73    1.55
  14   8 -25    0.05    1.23
   8   9  -5    8.17    1.23
  13   9 -15   -0.81    1.67
  12  10 -14   16.45    1.59
   7  11  -7    1.53    1.22
  12  11 -20    0.25    1.25
  12  11 -21    0.44    1.35
  12  11 -22    0.04    1.33
   9  13 -18    1.99    1.31
   9  13 -19    0.08    1.35
   9  13 -24   -0.07    1.05
   7  14 -19    1.12    1.16
   7  14 -21    1.72    1.15
   7  14 -22    0.28    1.10
  13  -1 -14    1.25    1.05
  14   0 -16    5.39    1.19
  14   1 -14    1.03    1.27
  11   2  -6   54.73    1.12
  13   2 -10   16.12    1.18
  14   2 -13    3.17    1.33
  15   2 -19    1.95    1.44
  15   2 -20    4.61    1.53
  15   2 -23    2.31    1.43
  15   2 -24    1.90    1.28
  14   3 -30   -0.05    1.08
  15   3 -17    0.35    1.25
  15   3 -18    0.51    1.43
  15   3 -25    0.54    1.26
  14   4 -30    2.18    1.13
  15   4 -25    4.41    1.29
  11   5  -6    0.40    0.91
  15   5 -18    0.28    1.53
  15   5 -19    1.62    1.51
  10   6  -5    0.44    0.93
  12   6  -8    4.69    1.07
  11   7  -7   11.82    1.13
  12   7  -9    0.09    1.37
  14   7 -15    1.44    1.30
  13   8 -13   -0.31    1.49
  14   8 -18    2.39    1.31
  14   8 -19    2.45    1.46
  14   8 -24    1.82    1.36
  12   9 -12    2.16    1.64
  13   9 -16   -0.05    1.59
  13   9 -27    0.20    1.12
   5  10  -4   21.53    0.97
   9  10  -8    1.57    1.45
  12  10 -15    1.05    1.64
   9  11 -10    2.42    1.50
  10  11 -12   11.87    1.58
  11  11 -15    5.43    1.65
   8  12 -11    2.01    1.35
   9  12 -13    0.10    1.44
  10  12 -16    2.28    1.46
   7  13 -13    0.97    1.32
   8  13 -15    1.64    1.26
   9  13 -20   -0.40    1.21
   9  13 -21    0.03    1.19
   9  13 -22    0.16    1.17
   9  13 -23   -0.30    1.12
  12  -1 -11    1.47    0.77
  14   0 -17   -0.83    1.28
  13   1 -11    0.07    1.02
  14   2 -29    0.53    1.12
  15   2 -21    4.16    1.35
  15   2 -22   -0.50    1.29
  11   3  -6   17.03    0.97
  13   3 -10    4.82    1.18
  15   3 -19    2.91    1.47
  15   3 -23    4.54    1.54
  15   3 -24    0.58    1.33
  11   4  -6   15.08    1.00
  13   4 -10    3.93    1.26
  14   4 -13   22.25    1.57
  15   4 -24   -0.20    1.37
  12   5  -8   -0.20    1.09
  13   5 -10    7.44    1.19
  14   5 -13    4.72    1.33
  14   6 -14    1.83    1.28
  13   7 -12    3.30    1.49
  14   7 -16    0.16    1.52
  14   7 -27   -0.17    1.05
  14   8 -20    1.03    1.45
  14   8 -21    0.33    1.44
  14   8 -22    0.83    1.40
  14   8 -23    0.32    1.20
  11   9 -10    0.03    1.56
  13   9 -17    1.00    1.56
  13   9 -26    0.49    1.18
  10  10 -10    0.21    1.53
  12  10 -27    0.31    1.15
   7  12 -10    0.23    1.33
  10  12 -17    1.41    1.49
   8  13 -16    0.76    1.35
  12   1  -9    3.21    0.88
  14   1 -15   18.47    1.39
  14   2 -14    6.37    1.37
  12   3  -8   11.78    1.04
  15   3 -20    1.04    1.46
  15   3 -21    6.74    1.50
  15   3 -22    1.73    1.45
  12   4  -8   -0.06    1.04
  15   4 -20    3.15    1.49
  15   4 -21   -0.03    1.44
  15   4 -22    5.43    1.46
  15   4 -23    7.29    1.43
  14   5 -14   -0.07    1.49
  14   5 -29    2.32    1.14
   9   6  -4    1.15    0.75
  13   6 -11    1.33    1.20
  14   6 -15    4.89    1.49
  10   7  -6   12.92    1.02
  14   7 -17    2.26    1.52
  14   7 -26    1.04    1.26
  10   8  -7   14.37    1.36
  12   8 -11    2.47    1.55
  13   8 -14    3.62    1.35
  12   9 -13    7.68    1.68
  13   9 -18    2.05    1.52
  13   9 -25    0.28    1.26
   7  10  -6    1.54    1.08
   8  10  -7    1.93    1.31
  12  10 -16    2.17    1.44
  12  10 -26    0.24    1.22
   5  11  -6    2.06    1.02
   8  11  -9   -0.77    1.30
  10  11 -13   10.70    1.58
  11  11 -26    1.52    1.14
   6  12  -9   -0.35    1.25
   8  12 -12    1.73    1.49
   9  12 -14    0.14    1.47
  10  12 -18    0.18    1.43
  10  12 -24   -0.24    1.29
  10  12 -25   -0.06    1.18
   6  13 -12    2.26    1.21
   7  13 -14    0.05    1.31
  13  -1 -15   18.66    1.13
  14   0 -18   22.93    1.30
  14   1 -27    4.83    1.25
  13   2 -11   10.66    1.16
  14   2 -28    3.15    1.23
  14   3 -29    2.25    1.11
  14   4 -14    2.18    1.44
  14   4 -29    2.62    1.11
  10   5  -5   37.94    1.01
  13   5 -11    2.48    1.35
  11   6  -7    2.48    0.95
  12   6  -9   -0.21    1.05
   9   7  -5   12.70    1.03
  11   7  -8    3.71    1.24
  12   7 -10    8.17    1.46
  13   7 -13    0.51    1.44
  14   7 -18    7.32    1.55
  14   7 -25    1.28    1.35
  11   8  -9    1.25    1.28
  13   8 -15   12.89    1.64
  13   8 -28   -0.35    1.15
   9   9  -7    0.33    1.12
  13   9 -19    1.93    1.49
  13   9 -20    1.12    1.45
  13   9 -23    0.31    1.36
  13   9 -24    0.72    1.29
  12  10 -17   -0.11    1.37
  12  10 -25   -0.10    1.24
   6  11  -7   -0.04    1.20
   7  11  -8   -0.24    1.28
   9  11 -11    1.42    1.48
  11  11 -25    0.21    1.21
  10  12 -19    0.90    1.36
  10  12 -20    0.99    1.38
  10  12 -21    0.38    1.28
  10  12 -22   -0.48    1.28
  10  12 -23    0.39    1.24
   8  13 -17   -0.37    1.23
  12  -1 -12    0.97    0.85
  14   0 -19   -0.31    1.16
  14   0 -20   55.15    1.50
  14   0 -21   -0.11    1.27
  14   0 -22    0.51    1.24
  14   0 -23    0.24    1.18
  13   1 -12    3.72    1.09
  14   1 -16    3.06    1.26
  14   1 -26    1.02    1.30
  14   2 -15    0.26    1.39
  13   3 -11    0.15    1.21
  10   4  -5    1.60    0.70
  13   4 -11    1.53    1.28
  14   5 -15    8.47    1.60
  14   5 -28    0.41    1.15
  13   6 -12    0.05    1.37
  14   6 -16    2.82    1.30
  14   7 -19    2.30    1.28
  14   7 -20   -0.15    1.48
  14   7 -21    0.13    1.47
  14   7 -22    4.44    1.45
  14   7 -23    0.51    1.45
  14   7 -24    2.58    1.20
  12   8 -12    1.17    1.55
  13   8 -27    1.47    1.24
   6   9  -4   62.99    1.29
   8   9  -6   -0.13    1.15
  11   9 -11    6.60    1.43
  12   9 -14    0.91    1.64
  13   9 -21    0.52    1.24
  13   9 -22    0.73    1.21
   9  10  -9    1.47    1.46
  12  10 -18    0.64    1.36
  12  10 -19   -0.63    1.51
  12  10 -24    0.77    1.36
  10  11 -14    8.69    1.60
  11  11 -24    0.03    1.29
   9  12 -15    3.78    1.43
   6  13 -13    0.77    1.28
   7  13 -15   -0.32    1.31
   8  13 -18    0.00    1.28
   8  13 -19   -0.11    1.37
   8  13 -24    0.06    1.20
   6  14 -21   -0.31    1.03
   6  14 -22   -0.49    1.04
  13  -1 -16   17.75    1.14
  14   1 -17    0.42    1.30
  11   2  -7   -0.18    0.73
  13   2 -31   -0.01    0.99
  14   2 -27    0.27    1.28
  14   3 -28    0.25    1.19
  14   4 -15   -0.32    1.45
  14   4 -28    2.51    1.14
  12   5  -9   -0.18    0.99
  14   5 -16    3.98    1.52
  14   5 -27    1.96    1.20
  10   6  -6    2.10    0.96
  14   6 -17   -0.59    1.48
  14   6 -26    1.34    1.09
  13   7 -14    2.58    1.51
  13   7 -29    1.02    1.14
   8   8  -5    0.89    0.99
  13   8 -16    0.05    1.30
  12   9 -15    4.35    1.65
  12   9 -28    0.38    1.10
  12  10 -20    2.12    1.51
  12  10 -21    0.26    1.51
  12  10 -22    0.69    1.41
  12  10 -23   -0.60    1.19
   8  11 -10    0.57    1.39
   9  11 -12   16.29    1.58
  11  11 -23   -0.23    1.28
   7  12 -11    0.24    1.24
   8  12 -13    1.36    1.36
   9  12 -16   -0.08    1.39
   8  13 -20    0.24    1.23
   8  13 -21    0.56    1.24
   8  13 -22    0.96    1.23
   8  13 -23    0.25    1.17
  13  -1 -17    6.63    1.15
  12   0 -11   -0.24    0.81
  12   1 -10    0.79    0.88
  13   1 -13    2.54    1.14
  14   1 -18    6.18    1.36
  14   1 -25    0.86    1.20
  13   2 -12    6.31    1.16
  14   2 -16   44.11    1.63
  11   3  -7    0.93    0.77
  12   3  -9    0.07    0.98
  13   3 -31    0.41    1.04
  14   3 -27   -0.14    1.15
  11   4  -7    6.69    0.85
  12   4  -9   10.95    1.00
  13   4 -31    0.30    1.09
  14   4 -16   11.20    1.57
  14   4 -27   -0.45    1.15
  13   5 -12   40.62    1.47
  11   6  -8    5.57    1.11
  12   6 -10    0.95    1.09
  13   6 -13   23.91    1.55
  14   6 -18    1.53    1.34
  14   6 -19    1.15    1.50
  14   6 -24    1.73    1.35
  14   6 -25    1.00    1.13
  10   7  -7    8.09    1.12
  12   7 -11    2.77    1.24
  10   8  -8    1.60    1.12
  11   8 -10    0.41    1.28
  13   8 -17    4.28    1.33
  13   8 -25    2.74    1.35
  13   8 -26    0.27    1.09
   9   9  -8    1.01    1.34
   5  10  -5    6.58    0.98
   8  10  -8    6.35    1.35
  11  10 -15    9.58    1.70
  11  10 -28    0.07    1.11
  10  11 -15    0.60    1.48
   6  12 -10    0.58    1.18
   9  12 -17    0.21    1.54
   9  12 -26    1.92    1.15
   7  13 -16    0.12    1.20
  12  -1 -13   19.96    0.99
  11   1  -8   21.42    0.93
  14   1 -19    5.46    1.33
  14   1 -20   12.24    1.36
  14   1 -22    2.28    1.40
  14   1 -23    0.64    1.33
  14   1 -24    0.03    1.16
  14   2 -17   18.33    1.49
  14   2 -26    1.24    1.21
  14   3 -16    2.26    1.26
  13   4 -12    1.79    1.32
  14   4 -26    6.95    1.29
  10   5  -6    0.55    0.86
  14   5 -17    1.16    1.32
   9   6  -5    1.71    0.87
  14   6 -20    0.16    1.49
  14   6 -21    0.23    1.52
  14   6 -22    3.18    1.50
  14   6 -23    7.75    1.47
  11   7  -9   22.59    1.26
  13   7 -15    3.88    1.30
  13   7 -28    0.14    1.05
  12   8 -13   13.75    1.44
  13   8 -18    3.06    1.32
  13   8 -19    1.72    1.46
  13   8 -24   -0.33    1.33
  12   9 -16    2.18    1.61
  12   9 -27    0.53    1.17
   6  10  -6    8.17    1.04
   9  10 -10   -0.15    1.41
   7  11  -9    0.70    1.27
  10  11 -16    3.02    1.48
  10  11 -27    0.23    1.10
   7  12 -12    0.65    1.41
   8  12 -14    4.67    1.40
   9  12 -18   -0.08    1.38
   9  12 -25   -0.14    1.16
   6  13 -14    0.05    1.14
  13  -1 -18    2.38    1.02
  13  -1 -19   44.57    1.41
  13   1 -29   -0.10    1.10
  14   1 -21    0.35    1.26
  13   2 -13    6.46    1.21
  13   2 -30    0.40    1.01
  14   2 -18   14.64    1.53
  14   2 -25    1.90    1.28
  14   3 -17    0.13    1.40
  14   3 -26   -0.20    1.19
  14   4 -25   -0.28    1.29
  12   5 -10    2.56    1.18
  13   5 -13   21.31    1.53
  13   5 -30    0.17    1.11
  14   5 -18   11.53    1.39
  14   5 -19   -0.46    1.48
  13   6 -14   33.98    1.63
   9   7  -6   -0.08    0.99
  12   7 -12    1.12    1.43
  13   7 -27    1.44    1.27
  11   8 -11   10.32    1.54
  12   8 -14    5.74    1.54
  12   8 -29    1.18    1.15
  13   8 -20    0.22    1.25
  13   8 -21    6.94    1.45
  13   8 -22    0.96    1.40
  13   8 -23    0.74    1.19
   8   9  -7    2.19    1.19
  11   9 -13    0.08    1.58
  12   9 -17    0.23    1.58
  12   9 -26    1.85    1.25
  11  10 -16    0.12    1.59
  11  10 -27    0.67    1.06
   5  11  -7    0.12    0.98
   6  11  -8    0.47    1.12
   8  11 -11    1.57    1.38
   9  11 -13    3.09    1.49
  10  11 -17    1.69    1.48
  10  11 -26    0.06    1.18
   9  12 -19   -0.11    1.36
   9  12 -24    0.96    1.20
   7  13 -17    1.87    1.23
  12   0 -12    3.24    0.94
  13   1 -14    0.38    1.15
  14   2 -19   25.04    1.55
  14   2 -20    3.87    1.41
  14   2 -21    6.06    1.55
  14   2 -22   16.94    1.59
  14   2 -23    0.37    1.32
  14   2 -24    1.15    1.24
  12   3 -10    5.71    1.04
  13   3 -30    0.24    1.08
  14   3 -18   26.57    1.57
  14   3 -19    0.31    1.38
  14   3 -24    4.18    1.37
  14   3 -25    5.81    1.31
  10   4  -6   -0.05    0.73
  12   4 -10    4.54    1.11
  13   4 -13    8.52    1.44
  13   4 -30    3.22    1.10
  14   4 -24    0.67    1.31
  11   5  -8   19.83    0.99
  14   5 -20    0.67    1.29
  14   5 -21   -0.29    1.45
  10   6  -7    0.82    0.97
  12   6 -11   -0.24    1.12
  13   7 -17    0.24    1.43
  13   7 -26    0.95    1.33
  10   8  -9    0.79    1.31
  12   9 -25    6.12    1.32
   8  10  -9    0.68    1.33
  11  10 -17    0.44    1.57
  11  10 -26    0.52    1.27
   6  12 -11    0.78    1.26
   8  12 -15    1.12    1.39
   9  12 -20    0.65    1.32
   9  12 -21    0.00    1.33
   9  12 -22   -0.44    1.29
   9  12 -23    0.14    1.25
   6  13 -15    7.50    1.20
   7  13 -18   -0.13    1.18
   7  13 -19    0.36    1.32
   7  13 -24   -0.46    1.21
   7  13 -25    0.08    1.05
  12  -1 -14    0.05    0.91
  12   1 -11    1.27    0.92
  13   1 -28    0.49    1.20
  13   2 -29    0.74    1.17
  11   3  -8   73.76    1.27
  14   3 -20    6.32    1.44
  14   3 -21    5.98    1.49
  14   3 -22   -0.05    1.45
  14   3 -23    3.91    1.48
  11   4  -8    5.06    0.84
  14   4 -22   32.87    1.66
  14   4 -23    1.51    1.38
   9   5  -5   10.88    0.78
  13   5 -14   16.96    1.53
  13   5 -29    2.14    1.15
  11   6  -9    0.45    0.97
  13   6 -15    9.22    1.32
  10   7  -8    4.03    1.12
  11   7 -10    3.84    1.17
  12   7 -13    2.40    1.46
  12   7 -30   12.21    1.18
  13   7 -18    1.61    1.49
  13   7 -25    3.04    1.40
   8   8  -6    2.76    0.90
  12   8 -15    4.71    1.50
  12   8 -28    4.68    1.23
   6   9  -5    0.51    0.90
  11   9 -14    7.72    1.62
  11   9 -29   -0.05    1.08
  12   9 -19    3.08    1.36
  12   9 -20    0.46    1.52
  12   9 -21    0.53    1.48
  12   9 -22    2.86    1.46
  12   9 -23    0.82    1.41
  12   9 -24    1.23    1.16
   9  10 -11    0.74    1.44
  11  10 -18    3.89    1.58
  11  10 -25    0.36    1.29
   7  11 -10    5.11    1.28
   5  12 -10    1.54    1.17
   7  12 -13    0.18    1.33
   8  12 -27    1.31    1.09
   7  13 -20    0.27    1.21
   7  13 -21    2.02    1.16
   7  13 -22    0.27    1.19
   7  13 -23    0.62    1.19
  11  -1 -11    4.20    0.71
  11   1  -9   11.91    0.87
  13   1 -15   18.59    1.29
  12   2 -32    4.25    1.00
  13   2 -14    2.51    1.21
  13   3 -29   -0.27    1.17
  13   4 -14    1.57    1.42
  13   4 -29    0.50    1.10
  12   5 -11    0.01    1.04
  13   5 -28    0.58    1.20
  12   6 -12   38.79    1.58
  13   6 -16    7.50    1.46
  13   6 -27    1.71    1.21
  13   7 -19   -0.02    1.42
  13   7 -20    1.33    1.42
  13   7 -23    0.42    1.41
  13   7 -24    0.81    1.36
  11   8 -12    3.90    1.51
  12   8 -16    0.93    1.46
  12   8 -27    1.02    1.31
   4  10  -5   55.99    1.11
   7  10  -8    1.35    1.21
  10  10 -29   -0.06    1.01
  11  10 -19    0.73    1.34
  11  10 -20   -0.51    1.52
  11  10 -21    0.52    1.51
  11  10 -22   -0.18    1.46
  11  10 -23    0.71    1.44
  11  10 -24    6.17    1.29
   8  11 -12    2.90    1.39
   9  11 -15    0.45    1.42
   8  12 -16    1.27    1.36
   5  13 -14   -1.04    1.21
   6  13 -16    1.34    1.19
  12   0 -13    0.08    0.94
  13   1 -16   18.55    1.42
  13   1 -27    0.37    1.27
  13   2 -28    0.00    1.25
  12   3 -11   31.67    1.23
  12   3 -32    3.62    0.98
  12   4 -11   82.07    1.57
  12   4 -32    0.09    0.94
  10   5  -7   18.70    0.89
  11   5  -9   -0.13    1.03
  13   5 -15    3.59    1.29
   9   6  -6    4.92    0.90
  13   6 -17   -0.49    1.46
  13   6 -26    9.77    1.39
  12   7 -14    2.57    1.45
  12   7 -29    0.86    1.16
  13   7 -21    0.23    1.24
  13   7 -22    4.10    1.26
  10   8 -10    1.60    1.35
  12   8 -26    0.11    1.27
   8   9  -8    0.68    1.16
  10   9 -12    0.46    1.51
  11   9 -15   -0.39    1.58
  11   9 -28    0.65    1.16
   5  10  -6    3.67    0.87
   6  10  -7   -0.28    1.04
   9  10 -12    0.44    1.46
   6  11  -9   -0.07    1.14
   6  12 -12    0.41    1.30
   8  12 -17   -0.19    1.33
   8  12 -26    0.60    1.15
   6  13 -17    0.59    1.14
   6  13 -26   -0.13    0.98
  12  -1 -15   10.85    0.98
  12   1 -12    0.95    0.94
  13   2 -15    2.76    1.24
  13   3 -28    0.22    1.14
  10   4  -7    0.09    0.85
  13   4 -15    3.06    1.39
  13   4 -28    0.68    1.20
  12   5 -12   16.03    1.34
  12   5 -31    1.67    1.09
  13   5 -16   27.38    1.66
  10   6  -8   25.86    1.14
  11   6 -10    4.00    1.17
  12   6 -13   -0.67    1.32
  13   6 -18   -0.20    1.45
  13   6 -25    0.31    1.38
   9   7  -7    0.18    0.86
  10   7  -9    1.69    1.15
  11   8 -13   -0.66    1.54
  11   8 -30    2.96    1.15
  12   8 -17    0.73    1.28
  12   8 -18   -0.31    1.46
  12   8 -25   -0.24    1.28
  11   9 -16    8.08    1.62
  11   9 -27    1.07    1.27
   8  10 -10    4.85    1.39
   8  11 -13    1.36    1.40
   9  11 -16    5.26    1.45
   8  12 -18    0.37    1.32
   8  12 -24    0.33    1.19
   8  12 -25    0.13    1.13
   5  13 -15    0.55    1.19
   6  13 -18    4.58    1.31
   6  13 -25    0.31    1.04
  11  -1 -12    0.29    0.75
  13   1 -17    7.24    1.28
  13   1 -26    1.23    1.14
  12   2 -31    1.10    1.07
  13   2 -16    2.75    1.29
  13   2 -27    0.71    1.19
  10   3  -7   32.25    0.99
  11   3  -9    3.23    0.89
  11   4  -9   23.16    0.98
  12   4 -31    2.25    1.06
  13   4 -16   10.53    1.45
  13   4 -27   -0.05    1.20
  13   5 -17    2.35    1.46
   8   6  -5    1.03    0.71
  13   6 -19    0.39    1.44
  13   6 -20    1.56    1.52
  13   6 -21    4.28    1.47
  13   6 -22    7.82    1.49
  13   6 -23   -0.12    1.45
  13   6 -24    0.72    1.37
  12   7 -15    3.48    1.42
  12   7 -28    2.64    1.26
  12   8 -19    0.92    1.49
  12   8 -24    2.29    1.38
   7   9  -7    2.89    1.10
  11   9 -17    3.03    1.58
  11   9 -26    0.82    1.27
  10  10 -27    1.13    1.23
   9  11 -17    2.22    1.42
   5  12 -11    7.61    1.17
   7  12 -15   -0.11    1.28
   8  12 -19    1.19    1.33
   8  12 -20    0.44    1.35
   8  12 -21    0.39    1.27
   8  12 -22    0.37    1.24
   8  12 -23    0.31    1.24
   6  13 -19    0.24    1.16
   6  13 -24    1.60    1.13
  12  -1 -16   14.42    1.05
  11   1 -10    4.46    0.83
  12   1 -13   20.29    1.10
  12   1 -30    0.58    1.07
  13   1 -18    1.87    1.26
  13   1 -25    0.23    1.16
  12   2 -12    5.57    0.92
  13   2 -26   10.07    1.39
  12   3 -12    9.90    1.14
  12   3 -31    0.30    1.00
  13   3 -27    1.30    1.17
  12   4 -12    0.59    1.02
  13   4 -26    1.05    1.23
   9   5  -6    2.99    0.70
  12   5 -30    1.97    1.08
  13   5 -18    0.51    1.45
  12   6 -14   47.89    1.63
  12   6 -29    3.23    1.19
  11   7 -12    4.93    1.44
  11   7 -31    2.77    1.10
  12   7 -16   -0.75    1.44
  12   7 -27    2.09    1.32
  10   8 -11    0.39    1.43
  11   8 -14   -0.02    1.56
  11   8 -29    4.04    1.20
  12   8 -20    5.70    1.30
  12   8 -21    1.79    1.42
  12   8 -22   -0.32    1.36
  12   8 -23   -0.01    1.20
   5   9  -5    0.30    0.80
   6   9  -6    1.89    0.94
  10   9 -13   -0.11    1.31
  10   9 -30    0.95    0.95
  11   9 -18    0.30    1.53
  11   9 -25   -0.09    1.33
   7  10  -9    0.50    1.21
  10  10 -17    0.93    1.61
  10  10 -26    0.72    1.29
   8  11 -14    0.52    1.41
   9  11 -18    0.29    1.38
   6  13 -20    2.72    1.18
   6  13 -21   -0.12    1.16
   6  13 -22    1.43    1.19
   6  13 -23    0.56    1.16
  12  -1 -17   15.87    1.16
  13   1 -19   50.56    1.54
  13   1 -20   20.87    1.51
  13   1 -23    0.13    1.35
  13   1 -24   10.83    1.27
  13   2 -17   49.78    1.47
  13   2 -25    1.59    1.34
  13   3 -26    0.59    1.29
  13   4 -17    0.27    1.24
  10   5  -8    3.63    0.88
  12   5 -13   16.84    1.24
  13   5 -19    2.04    1.44
  13   5 -20    0.41    1.44
  13   5 -23    1.31    1.40
   9   6  -7    6.96    0.91
  11   6 -11    1.06    1.14
  12   7 -17    6.50    1.44
  12   7 -26    4.56    1.34
   7   8  -6    3.24    0.95
   9   8  -9    1.20    1.05
   8   9  -9    2.04    1.24
  10   9 -29    4.71    1.16
  11   9 -19    2.08    1.59
  11   9 -23    2.26    1.40
  11   9 -24    1.26    1.43
   6  10  -8    0.18    1.10
   8  10 -11    2.24    1.37
  10  10 -18   -0.91    1.51
  10  10 -25    0.00    1.30
   7  11 -12    1.35    1.27
   7  12 -16    2.02    1.27
   7  12 -27    0.52    1.11
  12   0 -15    0.04    0.96
  12   1 -29    0.36    1.13
  13   1 -22   -0.09    1.23
  11   2 -33    3.17    0.89
  12   2 -13   38.71    1.26
  12   2 -30    0.58    1.09
  13   2 -19   31.24    1.54
  13   2 -24   -0.19    1.27
  11   3 -33   -0.57    0.88
  12   3 -30   -0.25    1.06
  13   3 -18   13.05    1.51
  13   3 -25    0.77    1.34
  11   4 -10    5.88    1.00
  12   4 -13    1.44    1.25
  12   4 -30    0.56    1.08
  13   4 -18   20.82    1.42
  13   4 -24    3.84    1.37
  13   4 -25   16.68    1.26
  13   5 -21   18.14    1.40
  13   5 -22    3.56    1.27
  10   6  -9    2.04    1.01
  12   6 -15   20.37    1.49
  12   6 -28    0.58    1.18
   9   7  -8   16.73    1.00
  10   7 -10    2.02    1.04
  11   7 -13    7.30    1.40
  11   7 -30    2.50    1.16
  12   7 -25    2.32    1.40
  10   8 -31    0.06    1.07
  11   8 -15    9.96    1.37
  11   8 -28    4.77    1.10
  10   9 -14    3.26    1.35
  11   9 -20    0.53    1.30
  11   9 -21    1.49    1.28
  11   9 -22    0.00    1.24
   4  10  -6    4.87    0.79
   9  10 -29    0.30    0.97
  10  10 -19    0.50    1.31
  10  10 -21   -0.73    1.44
  10  10 -22   -0.30    1.42
  10  10 -23   -0.48    1.43
  10  10 -24    1.19    1.19
   4  11  -8    0.82    0.97
   5  11  -9   -0.01    1.02
   8  11 -15   -0.46    1.44
   5  12 -12    3.50    1.12
   6  12 -14    0.40    1.24
   7  12 -17    0.37    1.32
   7  12 -26    1.39    1.16
   5  13 -17    1.59    1.12
   5  13 -26    0.75    1.00
  11  -1 -13   -0.05    0.70
  12  -1 -18   -0.33    1.00
  12  -1 -19   29.59    1.28
  12   1 -14    0.58    1.01
  13   2 -20    0.63    1.36
  13   2 -21    0.70    1.42
  13   2 -22   15.72    1.54
  13   2 -23    0.12    1.32
  10   3  -8   18.88    0.91
  11   3 -10    0.15    0.78
  12   3 -13   -0.29    1.00
  13   3 -19    0.51    1.37
  13   3 -20    9.09    1.42
  13   3 -22    0.92    1.38
  13   3 -23   -0.01    1.37
  13   3 -24    1.32    1.34
  10   4  -8    4.60    0.78
  11   5 -11   32.32    1.27
  11   5 -32   -0.28    1.08
  12   5 -14   23.75    1.32
  11   6 -12    0.48    1.19
  11   6 -31    0.78    1.07
  12   6 -16   59.84    1.73
  12   6 -27   -0.14    1.29
  12   7 -19    0.80    1.45
  12   7 -20    1.75    1.40
  12   7 -23    2.09    1.37
  12   7 -24    0.71    1.36
  10   8 -12    2.06    1.24
  11   8 -16    3.00    1.51
  11   8 -27    0.99    1.26
   7   9  -8    1.66    1.08
  10   9 -15    8.07    1.56
  10   9 -28    8.38    1.29
   9  10 -28    1.49    1.22
   7  12 -18    2.18    1.34
   7  12 -25    1.08    1.14
   5  13 -18    0.83    1.11
   5  13 -25    0.49    1.07
  12  -1 -20    3.67    1.15
  12  -1 -21   45.89    1.40
  12   0 -16   10.57    1.08
  12   0 -27   -0.67    1.07
  11   1 -11    4.32    0.84
  12   1 -28   -0.07    1.20
  12   2 -14   -0.27    1.07
  12   2 -29    0.28    1.12
  12   3 -29    1.93    1.20
  13   3 -21   12.90    1.32
  11   4 -32    3.77    1.15
  12   4 -14    0.32    1.30
  12   4 -29   -0.31    1.15
   9   5  -7   19.43    0.94
  12   5 -15   86.68    1.83
   8   6  -6   15.85    0.90
  12   6 -26    1.29    1.31
   8   7  -7    2.36    0.91
  10   7 -32    1.99    1.02
  11   7 -14    0.00    1.39
  11   7 -29    0.54    1.22
  12   7 -21    0.64    1.22
  12   7 -22    0.82    1.20
   9   8 -10    1.01    1.20
  11   8 -17    1.40    1.42
  11   8 -26    1.91    1.33
   8   9 -10    2.29    1.26
   6  11 -11    1.46    1.21
   7  11 -13    7.47    1.35
   8  11 -16    1.58    1.41
   6  12 -15    0.26    1.23
   6  12 -28    0.28    1.01
   7  12 -19    4.09    1.30
   7  12 -20    1.72    1.26
   7  12 -21    0.44    1.36
   7  12 -22   -0.01    1.34
   7  12 -23    1.16    1.18
   7  12 -24    0.63    1.19
   5  13 -19    0.39    1.10
   5  13 -20    0.12    1.24
   5  13 -21    1.44    1.26
   5  13 -22   -0.73    1.20
   5  13 -23    0.21    1.10
   5  13 -24    0.13    1.08
  11  -1 -14    7.44    0.86
  12   0 -17    0.55    1.17
  12   0 -26    8.35    1.25
  12   1 -15   11.24    1.17
  11   2 -32    1.96    0.95
  11   3 -32    0.56    1.10
  11   4 -11    0.07    1.02
  10   5  -9   24.18    0.93
  10   6 -10    1.81    1.03
  11   6 -30    1.07    1.11
  12   6 -17    0.56    1.19
  12   6 -25    0.05    1.33
   9   7  -9    0.96    1.02
  10   7 -11   13.20    1.15
  10   8 -13    4.15    1.44
  10   8 -30    0.80    0.99
  11   8 -18    0.82    1.47
  11   8 -25    1.47    1.36
  10   9 -16   10.73    1.41
  10   9 -27    0.91    1.09
   6  10  -9    0.35    1.16
   8  10 -30    1.74    1.08
   9  10 -27    3.31    1.22
   5  11 -10    1.04    1.18
   8  11 -17    0.44    1.36
   5  12 -13   11.72    1.20
   6  12 -27   -0.16    1.18
  12   0 -25    0.40    1.17
  11   1 -31    3.19    1.07
  12   1 -27   -0.11    1.20
  12   2 -15   14.16    1.20
  12   2 -28    0.24    1.16
  11   3 -11    0.65    0.92
  12   3 -28    0.44    1.14
  12   4 -15   35.92    1.50
  12   4 -28   -0.03    1.17
  11   5 -12    1.11    1.11
  12   5 -16   -0.36    1.38
   9   6  -8   -0.03    0.78
  11   6 -13   -0.13    1.08
  12   6 -18   10.88    1.27
  12   6 -19   17.94    1.52
  12   6 -24    3.92    1.46
  11   7 -15    3.83    1.38
  11   7 -28    4.70    1.30
   7   8  -7    0.42    0.82
   9   8 -32    2.24    1.08
  11   8 -19    0.13    1.41
  11   8 -20   -0.74    1.39
  11   8 -23    0.22    1.34
  11   8 -24    3.91    1.36
   9   9 -30    0.26    1.09
  10   9 -17   -0.25    1.49
  10   9 -26   -0.13    1.28
   7  10 -11    1.93    1.26
   8  10 -13    1.02    1.37
   9  10 -26    4.36    1.32
   4  11  -9    0.58    1.01
   7  11 -14   27.20    1.51
   8  11 -18    0.98    1.34
   4  12 -12    1.16    1.14
   6  12 -16   -0.03    1.21
   4  13 -17    4.40    1.14
   4  13 -26    0.13    0.98
  12   0 -18    1.20    1.09
  12   0 -24    6.17    1.21
  11   1 -12    0.88    0.86
  12   1 -16   13.13    1.19
  10   4  -9   19.18    0.84
  11   4 -31    0.61    1.05
  12   4 -16    2.73    1.34
  12   4 -27    8.40    1.25
  10   5 -33    0.78    1.11
  12   5 -17   23.58    1.57
  11   6 -29    3.24    1.17
  12   6 -20   10.67    1.29
  12   6 -21    0.04    1.39
  12   6 -22    1.05    1.41
  12   6 -23    5.72    1.28
  10   7 -12    0.46    1.30
  10   7 -31    0.25    1.11
  11   7 -16    2.69    1.37
  11   7 -27    2.32    1.33
   6   8  -6    0.18    0.87
   9   8 -11    0.38    1.09
  10   8 -14    1.03    1.44
  10   8 -29    1.73    1.02
  11   8 -21    2.73    1.24
  11   8 -22   -0.63    1.19
   7   9  -9    1.27    1.10
  10   9 -18    1.84    1.51
  10   9 -24    3.03    1.39
  10   9 -25   -0.19    1.32
   4  10  -7    2.90    0.88
   5  10  -8    9.83    0.98
   8  10 -29   -0.24    1.10
   6  11 -12    4.18    1.19
   8  11 -19    0.50    1.33
   8  11 -20    0.14    1.37
   8  11 -21    0.34    1.33
   5  12 -14    1.97    1.13
   6  12 -17    0.67    1.23
   6  12 -26   -0.19    1.12
   4  13 -18    2.73    1.25
   4  13 -25    0.09    1.02
  11  -1 -15    5.40    0.78
  12   0 -19   -0.21    1.10
  12   0 -20    4.44    1.14
  12   0 -21   -0.08    1.23
  12   0 -22   53.80    1.55
  12   0 -23   -0.13    1.08
  12   1 -17   16.46    1.24
  12   1 -26    0.76    1.16
  11   2 -31    0.50    1.04
  12   2 -16    7.11    1.23
  12   2 -27    0.58    1.15
  10   3  -9  111.62    1.29
  11   3 -31    0.88    1.02
  12   3 -27    0.12    1.24
  11   4 -12    1.03    1.01
  12   4 -26    2.58    1.27
  10   5 -10    5.00    0.97
  11   5 -13    3.53    1.16
  12   5 -18    8.58    1.45
  12   5 -25    9.17    1.39
  10   6 -11    6.13    1.09
  10   6 -32    0.56    1.03
  11   6 -14    4.20    1.14
  11   7 -26    9.97    1.39
  10   8 -28    0.03    1.21
   9   9 -14    2.27    1.50
   9   9 -29    0.13    1.16
  10   9 -19    0.77    1.32
  10   9 -20    1.89    1.53
  10   9 -21   -0.44    1.51
  10   9 -22    1.57    1.49
  10   9 -23    1.30    1.41
   9  10 -19   -0.47    1.47
   9  10 -20   -0.83    1.43
   9  10 -21    5.30    1.45
   9  10 -22   -0.11    1.39
   9  10 -23   -0.38    1.41
   9  10 -24    0.33    1.17
   7  11 -15    0.08    1.32
   6  12 -18    0.93    1.24
   6  12 -25   -0.26    1.10
   4  13 -19    0.12    1.13
   4  13 -20   -0.32    1.21
   4  13 -23    0.19    1.16
   4  13 -24   -0.04    1.06
  10   1 -33    0.22    0.86
  11   1 -30    0.20    1.04
  12   1 -18   -0.27    1.16
  12   1 -25    5.42    1.23
  12   2 -17    0.80    1.19
  12   2 -26    6.43    1.26
  11   3 -12    5.60    0.87
  12   3 -26   -0.08    1.24
  10   4 -33    1.84    1.00
  12   4 -17    3.01    1.19
   9   5  -8    7.71    0.78
  12   5 -19    1.33    1.23
  12   5 -20   -0.17    1.45
  12   5 -21    4.71    1.42
  12   5 -22    4.91    1.41
  12   5 -23    0.41    1.43
  12   5 -24    6.11    1.24
   8   6  -7    1.87    0.72
   9   6  -9    1.19    0.91
  11   6 -15   44.41    1.55
  11   6 -28    4.60    1.30
   8   7  -8   10.18    0.87
   9   7 -10    2.18    0.93
  10   7 -13    7.46    1.33
  10   7 -30    0.23    1.18
  11   7 -17    1.37    1.19
  11   7 -25    2.61    1.35
   9   8 -12    4.53    1.32
   9   8 -31    0.75    1.07
  10   8 -15    0.14    1.25
   8   9 -31    0.67    1.06
   9   9 -28    0.34    1.18
   6  10 -10   -0.01    1.10
   7  10 -12   -0.27    1.27
   7  10 -31   -0.31    1.03
   8  10 -15   15.76    1.53
   8  10 -28    2.28    1.18
   5  11 -11   -0.01    1.13
   6  11 -13    0.01    1.19
   7  11 -16    0.20    1.33
   4  12 -13   12.59    1.24
   5  12 -15    0.64    1.14
   5  12 -28    0.90    1.00
   6  12 -19    0.14    1.25
   6  12 -20    2.00    1.36
   6  12 -23   -0.39    1.14
   6  12 -24    0.24    1.12
   4  13 -21    0.50    1.12
   4  13 -22    0.27    1.09
  10  -2 -14   20.55    0.84
  11  -1 -16   10.67    0.88
  11   1 -13    0.13    0.85
  12   1 -19   30.19    1.41
  12   1 -23   -0.36    1.20
  12   1 -24    7.50    1.24
  10   2 -33   10.12    0.98
  11   2 -30    1.11    1.10
  12   2 -18  104.67    1.79
  12   2 -25    2.69    1.29
  10   3 -33    0.17    0.95
  11   3 -30   -0.38    1.05
  12   3 -25    1.80    1.29
  10   4 -10    5.99    0.93
  11   4 -13   -0.05    1.06
  11   4 -30    0.80    1.10
  12   4 -18    2.53    1.20
  12   4 -19    4.45    1.38
  11   5 -14   20.75    1.32
  10   6 -31    1.76    1.12
  11   6 -27    1.85    1.29
  11   7 -19   -0.98    1.38
  11   7 -23    0.68    1.34
  11   7 -24    0.60    1.33
  10   8 -16    7.30    1.49
  10   8 -27    0.12    1.08
   9   9 -15   13.02    1.52
   7  11 -17    0.61    1.35
   5  12 -27    0.21    1.16
   6  12 -21   -0.07    1.20
   6  12 -22   -0.19    1.17
   3  13 -26    0.28    0.96
  11   1 -29    3.57    1.23
  12   1 -20    4.03    1.23
  12   1 -22    0.77    1.21
  12   2 -24   11.45    1.36
  11   3 -13  101.31    1.51
  12   3 -24    0.44    1.27
   9   4  -8   49.71    1.03
  12   4 -20   10.90    1.46
  10   5 -11    0.10    0.94
  10   6 -12    2.77    1.11
  11   6 -16   14.29    1.39
   9   7 -32    0.02    1.05
  10   7 -29    5.66    1.24
  11   7 -20    1.31    1.19
  11   7 -21    6.81    1.24
  11   7 -22    0.08    1.17
   9   8 -30   -0.06    1.11
  10   8 -17    0.02    1.48
  10   8 -26    0.94    1.29
   7   9 -10    3.01    1.10
   9   9 -27   -0.06    1.24
   5  10  -9    1.56    0.94
   7  10 -30    0.47    1.06
   8  10 -27   -0.10    1.18
   3  11  -9   -0.03    0.91
   4  11 -10    0.32    0.96
   6  11 -14    1.20    1.22
   3  13 -25   -0.10    1.06
  11  -1 -17    5.86    0.90
  10   1 -32   -0.18    0.95
  11   1 -14    7.57    0.94
  11   2 -29    0.38    1.19
  12   2 -20   33.61    1.51
  12   2 -21   12.02    1.42
  11   3 -29    0.96    1.23
  12   3 -22   -0.66    1.31
  12   3 -23    0.15    1.14
  10   4 -32    1.00    1.01
  11   4 -14   37.65    1.33
  11   4 -29    0.70    1.12
  11   5 -15    3.65    1.31
   9   6 -33   -0.05    1.00
  10   6 -30    0.62    1.13
  11   6 -17   34.57    1.53
  11   6 -26    0.86    1.15
   9   7 -11    3.64    0.98
  10   7 -28    3.68    1.26
   8   8 -32    0.56    1.00
  10   8 -18    0.30    1.43
  10   8 -24    1.20    1.32
  10   8 -25    3.64    1.17
   8   9 -30    0.33    1.12
   9   9 -17   -0.25    1.44
   9   9 -26    1.78    1.35
   4  10  -8    0.06    0.87
   8  10 -26    0.32    1.23
   5  11 -12    9.24    1.22
   7  11 -19    1.68    1.30
   7  11 -24    0.62    1.27
   4  12 -14    2.27    1.10
   5  12 -17   -0.88    1.18
   5  12 -26    0.22    1.11
   3  13 -19    1.56    1.18
   3  13 -24    0.52    1.06
  11  -1 -18   23.36    1.09
  11  -1 -24    0.22    1.10
   9   1 -34   -0.47    0.87
  10   1 -11    1.08    0.74
  11   1 -28    1.31    1.20
  10   2 -32    1.44    1.02
  11   2 -14    2.78    0.98
  10   3 -32    0.77    0.99
  11   3 -14   -0.25    1.03
   9   4 -34    5.67    0.99
  10   4 -11    7.92    0.93
  11   4 -28    7.86    1.23
   9   5  -9    4.44    0.72
  11   5 -27    7.48    1.35
   9   6 -10    0.66    0.94
  10   6 -13   -0.74    1.13
  11   6 -18    3.81    1.33
  11   6 -24   -0.05    1.36
  11   6 -25   12.53    1.28
   9   7 -31    1.40    1.18
  10   7 -15    1.27    1.37
   9   8 -29    0.12    1.18
  10   8 -19    5.47    1.24
  10   8 -20   -0.04    1.41
  10   8 -21    6.07    1.41
  10   8 -22    2.71    1.41
  10   8 -23    0.35    1.33
   7   9 -32    2.99    1.10
   9   9 -25    0.21    1.38
   3  10  -7    0.91    0.69
   7  10 -29    0.50    1.12
   8  10 -25    1.90    1.30
   6  11 -15    5.09    1.28
   7  11 -20    0.30    1.27
   7  11 -21    0.81    1.27
   7  11 -22    0.32    1.26
   7  11 -23    0.44    1.09
   4  12 -28    0.18    0.97
   5  12 -18    4.44    1.19
   5  12 -25   -0.25    1.08
   3  13 -20    1.38    1.10
   3  13 -21    1.26    1.11
   3  13 -22   -0.28    1.06
   3  13 -23    0.38    1.05
  11  -1 -19   14.85    1.07
  11  -1 -21   74.77    1.51
  11  -1 -22    2.05    1.12
  11  -1 -23    2.29    1.09
  10   0 -12    6.91    0.72
  11   1 -15    4.57    0.96
   9   2 -34    3.89    0.98
  11   2 -28    2.39    1.14
   9   3 -34    2.90    0.92
  11   3 -28    0.17    1.17
  11   4 -15    4.57    1.24
  10   5 -12   19.18    1.10
  11   5 -16   45.64    1.42
  11   5 -26    1.00    1.29
   9   6 -32    4.84    1.11
  10   6 -29    0.88    1.20
  11   6 -19    5.91    1.19
  11   6 -20    1.31    1.36
  11   6 -21    6.95    1.40
  11   6 -22    5.89    1.41
  11   6 -23    1.26    1.36
   8   7 -33    0.81    1.00
   9   7 -12   -0.25    1.13
  10   7 -27    1.64    1.29
   8   8 -11    6.12    1.04
   9   8 -14   13.03    1.28
   7   9 -11    0.39    1.12
   8   9 -29    0.73    1.05
   9   9 -19    5.18    1.48
   9   9 -20    0.68    1.45
   9   9 -23    0.15    1.44
   9   9 -24    2.45    1.22
   6  10 -31    0.02    0.97
   7  10 -14    9.44    1.35
   8  10 -22    6.92    1.43
   8  10 -23    0.28    1.38
   8  10 -24   -0.28    1.14
   4  11 -11    4.03    1.01
   5  11 -30    0.33    1.02
   6  11 -27    0.48    1.13
   3  12 -13   21.05    1.13
   5  12 -19    0.23    1.18
   5  12 -20    0.78    1.15
   5  12 -23    0.43    1.11
   5  12 -24   -0.09    1.09
   2  13 -26   -0.08    0.90
  10   0 -30    2.00    1.08
  10   1 -31    1.15    1.01
  11   1 -27    3.55    1.11
  11   2 -15   11.14    1.07
  10   3 -11    3.55    0.74
  11   3 -15    1.94    1.11
   9   4  -9    2.90    0.83
  10   4 -31    8.72    1.16
  11   5 -17   -0.50    1.30
  11   5 -25    7.63    1.38
   8   6 -34    1.54    0.94
  10   6 -14   19.30    1.28
   9   7 -30   11.94    1.25
  10   7 -16   18.80    1.28
  10   7 -26    0.05    1.31
   8   8 -31    2.63    1.11
   9   8 -15    0.55    1.37
   9   8 -28    1.21    1.06
   7   9 -31    1.80    1.08
   8   9 -28    0.17    1.24
   9   9 -21   -0.05    1.26
   9   9 -22   -0.26    1.22
   5  10 -10    1.11    0.96
   6  10 -12    0.68    1.17
   7  10 -28    0.61    1.17
   5  11 -13    0.23    1.15
   6  11 -16   11.52    1.35
   6  11 -26    0.65    1.13
   4  12 -27    2.35    1.03
   5  12 -22    0.53    1.17
   2  13 -25    0.14    0.94
  10  -1 -14    1.06    0.66
  11   1 -16   10.97    1.08
  11   1 -26   11.10    1.34
  10   2 -31    0.27    1.05
  11   2 -27   -0.34    1.20
  10   3 -31    0.55    1.04
  11   3 -27    0.07    1.18
   9   4 -33    2.34    1.01
  10   4 -12    4.88    0.98
  11   4 -16    3.35    1.10
   9   5 -10    0.27    0.80
  10   5 -13    0.25    1.03
  11   5 -18   21.99    1.31
  11   5 -19    9.49    1.41
  11   5 -24    1.39    1.39
   9   6 -11   46.55    1.24
  10   6 -28    9.28    1.36
   8   7 -10   13.28    1.05
  10   7 -25    4.03    1.37
   7   8 -33    0.07    0.85
   8   8 -12    5.79    1.19
   9   8 -27   -0.28    1.28
   5   9  -8    0.28    0.84
   6  10 -30    1.66    1.07
   7  10 -15   37.89    1.42
   7  10 -27   -0.05    1.22
   3  11 -10    0.04    0.86
   5  11 -29   -0.29    1.06
   6  11 -17    5.69    1.37
   6  11 -25    0.85    1.17
   4  12 -16    2.77    1.11
   4  12 -26    0.34    1.04
   2  13 -23    1.04    1.09
   2  13 -24    0.38    0.99
  10   0 -13    0.05    0.70
   9   1 -33    0.09    0.92
  10   1 -12    2.82    0.77
  10   1 -30    2.56    1.15
  11   1 -17    5.46    1.07
  11   2 -16    1.94    1.06
  11   2 -26    6.06    1.24
  11   3 -26    0.06    1.18
  10   4 -30    0.29    1.13
  11   4 -17    1.62    1.27
   8   5  -8   85.19    1.19
  10   5 -29   -0.48    1.22
  11   5 -20    1.60    1.36
  11   5 -21    4.90    1.39
  11   5 -22    1.93    1.37
  11   5 -23    1.31    1.19
   8   6  -9    1.05    0.87
   9   6 -31    0.38    1.15
  10   6 -15    3.14    1.23
  10   6 -27    0.34    1.28
   8   7 -32   -0.63    1.08
   9   7 -13    2.11    1.05
   9   7 -29   -0.30    1.20
  10   7 -18   25.61    1.34
  10   7 -19    1.73    1.38
  10   7 -23    0.41    1.32
  10   7 -24    1.57    1.31
   6   8  -8   -0.26    0.87
   8   8 -30   -0.16    1.13
   9   8 -16    6.37    1.44
   9   8 -26    1.48    1.32
   4   9  -7   15.17    0.85
   6   9 -10    0.90    1.05
   7   9 -12    4.96    1.08
   7   9 -30    0.83    1.11
   8   9 -27    1.04    1.27
   4  10  -9   -0.30    0.82
   7  10 -16    7.25    1.39
   7  10 -26    0.81    1.23
   4  11 -12   -0.09    1.13
   6  11 -18   -0.24    1.33
   6  11 -24    0.64    1.18
   3  12 -28    1.80    1.09
   4  12 -17    2.65    1.16
   4  12 -25    0.24    1.19
   2  13 -21   -0.59    1.03
   2  13 -22   -0.03    1.03
  10   0 -29   -0.59    1.15
  11   1 -18   22.53    1.23
  11   1 -25    6.63    1.20
   9   2 -33    4.23    1.01
  10   2 -30    0.21    1.18
  11   2 -17   27.52    1.27
  11   2 -25   33.46    1.58
   9   3 -33   -0.06    0.99
  10   3 -12    3.19    0.76
  10   3 -30    3.02    1.14
  11   3 -25    8.32    1.29
  11   4 -18   16.36    1.24
  11   4 -19   50.07    1.60
  10   5 -14   -0.27    1.08
   8   6 -33    0.01    1.03
  10   6 -16    3.97    1.25
  10   7 -20   -0.24    1.15
  10   7 -21    1.36    1.17
  10   7 -22    0.17    1.16
   7   8 -32    3.22    1.04
   9   8 -17   -0.02    1.39
   9   8 -25    4.89    1.38
   6   9 -32    0.06    1.00
   8   9 -16   16.29    1.34
   8   9 -26    1.11    1.36
   3  10  -8   22.41    0.90
   5  10 -11    0.64    1.02
   6  10 -13    0.51    1.20
   6  10 -29   -0.49    1.12
   7  10 -17    3.92    1.38
   7  10 -25    0.11    1.26
   4  11 -30    0.31    1.01
   5  11 -28    0.16    1.07
   6  11 -19   -0.04    1.29
   6  11 -20    5.62    1.37
   6  11 -21    1.30    1.23
   6  11 -22   -0.20    1.21
   6  11 -23    3.86    1.23
   3  12 -15    4.12    1.17
   4  12 -18    0.61    1.17
   4  12 -24    0.40    1.08
  10  -1 -15   26.77    0.86
  11   1 -19   15.01    1.22
  11   1 -23    3.02    1.20
  11   1 -24    0.90    1.15
  11   2 -18   11.63    1.23
  11   2 -24    3.36    1.28
  11   3 -24   34.26    1.53
   9   4 -10   33.23    0.92
   9   4 -32    3.27    1.07
  10   4 -13   21.25    0.97
  11   4 -20   12.50    1.40
  11   4 -21    8.46    1.38
  11   4 -22    2.15    1.37
  10   5 -28    8.22    1.28
   9   6 -12   14.96    0.98
   9   6 -30   16.69    1.34
  10   6 -26   11.32    1.24
   8   7 -11    0.70    0.99
   9   7 -14    3.04    1.11
   9   7 -28    2.33    1.29
   8   8 -13    0.53    1.07
   8   8 -29    2.02    1.22
   9   8 -18    0.65    1.24
   9   8 -19    8.20    1.44
   9   8 -24    6.05    1.35
   7   9 -29    0.13    1.16
   8   9 -17    7.61    1.45
   8   9 -25   -0.67    1.39
   5  10 -31   -0.34    0.99
   7  10 -24    0.90    1.31
   3  11 -11   24.87    1.17
   5  11 -15   -0.15    1.16
   5  11 -27   -0.26    1.09
   3  12 -27   -0.04    1.06
   4  12 -19    0.99    1.13
   4  12 -20    5.20    1.16
   4  12 -21    0.95    1.12
   4  12 -22    1.77    1.13
   4  12 -23    1.42    1.14
  10   0 -14    0.06    0.72
  10   0 -28    3.15    1.14
   9   1 -32    1.27    1.05
  10   1 -13   25.88    0.86
  10   1 -29    2.92    1.07
  11   1 -20   23.74    1.30
  11   1 -21   74.31    1.62
  11   1 -22    2.12    1.21
  11   2 -19  105.04    1.75
  11   2 -20   29.00    1.40
  11   2 -21    9.48    1.50
  11   2 -22   -0.37    1.29
  11   2 -23   11.74    1.39
   9   3 -10   63.94    1.08
  10   3 -13    0.69    0.88
  10   3 -29   -0.25    1.12
  11   3 -22   61.88    1.73
  11   3 -23   41.27    1.56
   8   4 -34    0.68    1.09
  10   5 -15   22.17    1.29
  10   5 -27   -0.13    1.26
  10   6 -17    3.61    1.12
  10   6 -18    0.26    1.27
  10   6 -24   14.34    1.42
  10   6 -25    5.03    1.22
   7   7  -9    0.18    0.85
   7   7 -33    1.47    1.06
   8   7 -31    0.44    0.97
   9   7 -15    9.32    1.32
   9   8 -20    2.89    1.35
   9   8 -21    0.64    1.33
   9   8 -22    0.40    1.32
   9   8 -23    1.71    1.17
   5   9  -9    4.87    0.90
   6   9 -11    0.88    1.06
   8   9 -18    2.63    1.25
   8   9 -19    1.33    1.40
   8   9 -23    2.06    1.40
   8   9 -24    0.60    1.37
   6  10 -14    4.24    1.26
   4  11 -13    3.05    1.13
   4  11 -29    1.18    1.05
   5  11 -16   11.60    1.26
   5  11 -26    0.80    1.10
   3  12 -16    0.97    1.13
  10  -1 -16   -0.30    0.70
   8   1 -34    0.28    0.95
   9   2 -32    1.94    1.03
  10   2 -29   -0.19    1.10
   9   3 -32    0.35    1.01
  10   4 -14    2.63    0.89
   8   5  -9   59.75    1.10
   7   6  -8  112.18    1.32
   7   6 -34    0.26    0.98
   8   6 -10  100.86    1.32
   8   6 -32    0.55    1.11
   9   6 -13   25.21    1.19
   9   6 -29    4.85    1.30
  10   6 -20    4.73    1.31
  10   6 -21    1.66    1.29
  10   6 -22    8.26    1.34
  10   6 -23   -0.88    1.32
   9   7 -27    1.18    1.10
   6   8  -9    9.00    0.95
   6   8 -33    0.50    0.99
   7   8 -31    1.34    1.07
   8   8 -14    0.88    1.12
   8   8 -28   -0.10    1.19
   6   9 -31    3.99    1.11
   7   9 -28   -0.16    1.24
   8   9 -20    0.13    1.22
   8   9 -21    0.61    1.40
   8   9 -22    2.16    1.24
   4  10 -10   -0.42    0.87
   5  10 -12    0.53    1.11
   5  10 -30    5.08    1.12
   6  10 -15    2.87    1.23
   5  11 -17    1.59    1.21
   2  12 -28    0.82    1.06
   3  12 -26    0.22    1.08
  10  -1 -17   17.58    0.95
  10  -1 -25   17.20    1.19
  10   0 -15   -0.37    0.74
  10   0 -27    0.30    1.11
  10   1 -14    1.34    0.83
  10   1 -28    2.52    1.11
   8   2 -34    0.02    1.00
   8   3 -34    0.77    0.96
  10   3 -14    3.44    0.96
  10   3 -28   -0.34    1.15
   9   4 -11    0.13    0.81
   9   4 -31    1.87    1.13
  10   4 -15   28.90    1.22
   9   5 -12    1.27    0.92
   9   5 -30    0.37    1.18
  10   5 -16    0.41    1.03
  10   5 -26    8.75    1.21
   8   7 -12    5.96    0.94
   8   7 -30    1.24    1.18
   9   7 -16   13.84    1.24
   9   7 -26    0.73    1.26
   8   8 -15    1.10    1.32
   8   8 -27    3.85    1.30
   4   9  -8    7.56    0.82
   6  10 -27   -0.23    1.17
   4  11 -14    6.02    1.15
   4  11 -28    0.22    1.07
   5  11 -18    1.06    1.24
   5  11 -24    0.05    1.15
   5  11 -25    0.46    1.14
   3  12 -17    1.66    1.06
   3  12 -25    0.53    1.07
  10  -1 -18   51.74    1.21
  10  -1 -24   73.41    1.48
   8   0 -33   -0.59    0.94
   9   1 -31    0.77    1.08
  10   2 -28    0.10    1.12
   9   3 -31    0.20    1.05
  10   5 -17   10.11    1.15
  10   5 -24    6.78    1.37
  10   5 -25    3.09    1.17
   8   6 -31   -0.01    1.14
   9   6 -14   17.15    1.19
   9   6 -28    4.98    1.30
   6   7 -34    1.46    1.03
   7   7 -10    0.92    0.88
   7   7 -32    1.62    1.14
   9   7 -17   14.95    1.22
   9   7 -25    0.55    1.28
   7   8 -30    7.19    1.20
   5   9 -10   24.11    1.07
   5   9 -32    0.53    1.01
   6   9 -12    4.31    1.08
   6   9 -30    1.36    1.16
   7   9 -27    3.19    1.13
   2  10  -8   -0.27    0.74
   6  10 -16    0.16    1.25
   6  10 -26    2.03    1.29
   3  11 -30    2.04    1.02
   5  11 -19    1.26    1.28
   5  11 -20    3.55    1.25
   5  11 -22   -0.62    1.21
   5  11 -23    0.47    1.24
   1  12 -29    1.12    0.88
   2  12 -15   11.59    1.12
   2  12 -27    1.02    1.04
   3  12 -18    0.15    1.06
   3  12 -19    0.05    1.20
   3  12 -23   -0.79    1.18
   3  12 -24    0.32    1.10
  10  -1 -19   10.98    1.04
  10  -1 -23    3.54    1.10
  10   0 -16   26.79    0.97
  10   0 -26   -0.08    1.05
  10   1 -15   27.67    1.03
  10   1 -27    2.95    1.13
   9   2 -31    0.67    1.04
  10   2 -27    2.51    1.17
   9   3 -11    0.00    0.66
  10   3 -15   25.01    1.11
  10   3 -27   22.26    1.32
   7   4 -35    2.79    0.97
   8   4 -33    5.33    1.04
  10   4 -16   -0.24    1.09
   8   5 -32   -0.49    1.10
   9   5 -29    1.10    1.24
  10   5 -22   19.75    1.46
  10   5 -23    3.22    1.40
   6   6 -35    2.81    1.00
   9   6 -27    9.17    1.35
   8   7 -29    0.55    1.17
   9   7 -19    9.51    1.34
   9   7 -23    4.65    1.37
   9   7 -24    5.40    1.18
   6   8 -10    1.78    0.90
   6   8 -32    0.60    1.07
   8   8 -16   12.63    1.25
   8   8 -26   -0.23    1.11
   7   9 -26    0.54    1.29
   4  10 -11   35.00    1.14
   5  10 -13    2.43    1.11
   5  10 -29    0.10    1.03
   4  11 -15    0.39    1.16
   4  11 -27    0.38    1.11
   5  11 -21    0.42    1.09
   3  12 -20    0.37    1.09
   3  12 -21    1.05    1.11
   3  12 -22    1.48    1.09
  10  -1 -20    0.46    0.93
  10  -1 -21   20.32    1.12
  10  -1 -22  132.83    1.67
  10   0 -17   -0.03    0.82
  10   0 -25   -0.22    1.06
   7   1 -35    0.17    0.89
   8   1 -33   -0.19    0.99
  10   1 -26    5.95    1.13
   7   3 -35    2.20    0.91
   8   3 -33    0.60    1.00
  10   3 -26    0.01    1.20
   9   4 -12    5.19    0.76
  10   4 -17   28.58    1.36
   8   5 -10    8.73    0.75
   9   5 -13   -0.09    0.77
  10   5 -20   18.57    1.27
  10   5 -21    3.70    1.17
   7   6  -9   17.70    0.90
   7   6 -33    0.83    0.95
   9   6 -15    3.27    0.99
   9   7 -20    0.28    1.13
   9   7 -21   12.71    1.24
   9   7 -22    3.79    1.16
   7   8 -13   -0.74    1.11
   7   8 -29    1.47    1.19
   8   8 -17    9.12    1.24
   8   8 -24    6.20    1.33
   8   8 -25    2.62    1.14
   6   9 -13    1.57    1.12
   6   9 -29    0.01    1.21
   7   9 -25    1.98    1.38
   6  10 -18    5.34    1.30
   3  11 -13   23.13    1.13
   3  11 -29    0.26    1.06
   4  11 -16    6.35    1.30
   4  11 -26    0.54    1.11
   1  12 -28    1.91    0.96
   2  12 -16   -0.10    1.00
   2  12 -26    0.36    1.05
  10   0 -18   28.40    1.15
  10   0 -24    4.73    1.10
   9   1 -30    2.15    1.05
  10   1 -16   -0.34    0.87
   7   2 -35    0.96    0.86
   8   2 -33    5.13    1.04
   9   2 -30    2.90    1.17
  10   2 -26    3.45    1.21
   9   3 -30    3.83    1.12
  10   3 -16   26.14    1.07
  10   3 -25   46.00    1.52
  10   4 -18   17.91    1.32
  10   4 -23    7.30    1.34
  10   4 -24    4.76    1.34
   9   5 -28   -0.08    1.28
   8   6 -12   56.09    1.24
   8   6 -30    6.43    1.24
   9   6 -16    0.29    1.16
   9   6 -26    6.00    1.17
   6   7 -33    1.95    1.05
   7   7 -11    2.96    0.93
   7   7 -31    1.02    1.13
   8   7 -14    1.27    1.12
   8   7 -28    4.22    1.10
   8   8 -18    0.35    1.20
   8   8 -19    4.21    1.44
   8   8 -20   13.70    1.43
   8   8 -22    1.90    1.31
   8   8 -23    0.84    1.30
   4   9  -9    3.72    0.80
   4   9 -33   -0.27    0.99
   5   9 -31    3.12    1.10
   7   9 -18    1.99    1.36
   7   9 -23    1.96    1.35
   7   9 -24    3.16    1.36
   3  10 -10    5.73    0.89
   5  10 -14    0.90    1.15
   4  11 -25    0.49    1.25
   2  12 -17    0.12    1.09
   2  12 -25   -0.05    1.08
   9  -2 -16   73.06    1.06
   9  -1 -28    2.47    1.02
   8   0 -32    3.29    1.02
  10   0 -19    0.00    0.95
  10   0 -22   16.48    1.30
  10   0 -23   -0.15    1.12
  10   1 -17   18.62    1.07
  10   1 -25   17.83    1.25
  10   2 -17   20.17    1.13
  10   2 -25    0.45    1.25
   9   3 -12   15.73    0.78
  10   3 -17    0.89    0.95
   7   4 -34    0.76    0.96
   9   4 -13    0.21    0.88
  10   4 -19    0.35    1.10
  10   4 -20   47.27    1.54
  10   4 -21    3.20    1.30
  10   4 -22    4.68    1.31
   8   5 -31    6.75    1.16
   9   5 -14    1.70    0.86
   7   6 -32    8.20    1.16
   9   6 -17   16.39    1.34
   9   6 -25    2.22    1.13
   8   7 -27    0.55    1.28
   5   8 -33    2.17    1.01
   6   8 -31    1.21    0.98
   7   8 -28    1.94    1.21
   8   8 -21   -0.32    1.15
   5   9 -11    1.05    0.94
   6   9 -14    7.73    1.23
   6   9 -28    1.49    1.21
   7   9 -19   10.73    1.26
   7   9 -20    1.24    1.36
   7   9 -21    0.54    1.35
   7   9 -22    0.35    1.34
   4  10 -12    1.97    0.99
   5  10 -15    1.88    1.18
   2  11 -12   57.92    1.31
   2  11 -30    0.96    0.99
   3  11 -14    2.41    1.15
   3  11 -28    3.23    1.08
   4  11 -17    0.88    1.12
   4  11 -24    1.33    1.15
   1  12 -27    3.17    1.04
   2  12 -18    9.70    1.18
   2  12 -24    1.48    1.07
  10   0 -20    8.21    1.09
  10   0 -21   -0.21    1.08
   8   1 -32    2.58    1.11
   9   1 -29    2.05    1.17
  10   1 -18   49.69    1.30
  10   1 -23    3.14    1.19
  10   2 -18   43.22    1.31
  10   2 -24    9.28    1.27
   8   3 -32    0.20    1.05
   9   3 -29    0.59    1.13
   8   4 -10    0.54    0.63
   6   5 -35   -0.24    0.99
   7   5 -33   10.51    1.15
   8   5 -11   19.59    0.80
   9   5 -15   15.06    1.15
   6   6 -34    8.29    0.97
   8   6 -29    6.31    1.28
   9   6 -18   -0.80    1.21
   9   6 -19   -0.23    1.22
   9   6 -23    3.00    1.32
   9   6 -24    3.23    1.13
   7   7 -30    4.04    1.19
   8   7 -15    0.29    1.04
   8   7 -26    1.47    1.26
   7   8 -27    0.76    1.24
   3   9  -8    3.59    0.79
   4   9 -32   -0.21    1.01
   5   9 -30    0.18    1.10
   6   9 -27   -0.37    1.23
   2  10  -9    1.03    0.75
   4  11 -18    0.23    1.14
   4  11 -19   15.13    1.29
   4  11 -22    2.46    1.33
   4  11 -23    0.76    1.22
   0  12 -28    0.28    0.97
   2  12 -19    0.26    1.04
   2  12 -20    4.17    1.17
   2  12 -21   -0.47    1.15
   2  12 -22    0.57    1.03
   2  12 -23   -0.26    1.03
   9  -2 -17   11.18    0.74
   9  -1 -27    1.26    0.98
   7   1 -34    1.29    0.96
  10   1 -19   11.51    1.13
  10   1 -20   -0.37    1.15
   6   2 -36    0.87    0.83
   8   2 -32    0.13    0.98
   9   2 -29    5.34    1.13
  10   2 -19    8.92    1.17
  10   2 -20   38.80    1.40
  10   2 -21    8.53    1.28
  10   2 -23   -0.17    1.18
   7   3 -34   -0.27    0.99
   9   3 -13    2.90    0.83
   9   4 -14   -0.08    0.90
   8   5 -30    0.37    1.21
   9   5 -26    3.22    1.30
   7   6 -10    7.15    0.76
   8   6 -13   11.02    0.92
   9   6 -20    5.62    1.12
   9   6 -21   12.67    1.34
   9   6 -22    5.79    1.15
   6   7 -32    4.83    1.16
   8   7 -16    0.76    1.22
   8   7 -25    9.44    1.33
   4   8 -34    1.09    0.99
   6   8 -30    0.73    1.18
   5   9 -12    1.95    0.99
   4  10 -13   10.93    1.19
   5  10 -16    1.73    1.21
   2  11 -29    0.46    1.01
   3  11 -15    8.94    1.23
   3  11 -27    0.22    1.06
   4  11 -20    0.52    1.20
   4  11 -21    4.25    1.22
   1  12 -26    0.14    1.02
   9  -2 -18    0.49    0.73
   9  -1 -15    8.05    0.70
   9  -1 -26    0.36    1.05
   8   0 -31   -0.01    1.09
   9   1 -13   25.12    0.86
   9   1 -28    3.65    1.18
   7   2 -34    2.43    0.95
   9   3 -28    1.00    1.18
   6   4 -35    5.64    1.00
   8   5 -12   51.63    1.11
   9   5 -16    0.44    0.95
   9   5 -25    4.97    1.37
   5   6 -35    5.32    1.05
   7   6 -31    3.92    1.22
   8   6 -28    0.14    1.10
   7   7 -29   -0.31    1.21
   8   7 -17    0.23    1.26
   8   7 -24    3.14    1.30
   5   8 -32    5.28    0.99
   7   8 -16   14.31    1.35
   7   8 -26   -0.08    1.25
   3   9 -33    0.58    0.95
   4   9 -10   10.54    0.89
   5   9 -29   -0.05    1.15
   6   9 -26   -0.23    1.26
   3  10 -11    1.01    0.86
   5  10 -17   65.57    1.61
   2  11 -13    3.63    1.05
   3  11 -26    0.56    1.13
   1  12 -17    0.17    1.02
   1  12 -25    0.58    1.02
   9  -2 -19   -0.58    0.81
   6   0 -35   -0.10    0.86
   8   1 -31    1.36    1.09
   9   2 -28   14.46    1.24
   8   3 -31    0.12    1.11
   9   3 -14    3.50    0.84
   8   4 -11   11.06    0.80
   9   4 -15    1.01    0.94
   9   4 -26    2.88    1.28
   6   5 -34   -0.06    1.01
   7   5 -32    1.33    1.09
   8   5 -29    0.89    1.26
   9   5 -17    0.43    0.99
   9   5 -18   17.43    1.29
   9   5 -24    0.85    1.30
   6   6 -33    2.57    1.11
   8   6 -14   64.13    1.26
   8   6 -27    0.46    1.27
   4   7 -35    4.63    1.02
   7   7 -13    0.72    0.99
   8   7 -18    2.31    1.27
   8   7 -19    6.13    1.29
   8   7 -22    9.19    1.34
   8   7 -23   18.83    1.44
   6   8 -29    0.27    1.22
   7   8 -25    0.69    1.27
   4   9 -31    1.84    1.08
   6   9 -25    0.39    1.29
   5  10 -18    3.69    1.25
   5  10 -19    0.66    1.22
   1  11 -30   -0.08    0.95
   2  11 -28    0.97    1.02
   3  11 -25    0.31    1.11
   1  12 -18    0.56    1.06
   1  12 -24    0.54    1.04
   9  -1 -16    3.89    0.70
   9  -1 -25   23.79    1.22
   9   1 -14    4.85    0.76
   9   1 -27    1.84    1.20
   8   2 -31    3.59    1.05
   9   2 -27    3.29    1.30
   6   3 -35    0.90    0.96
   7   3 -33    0.08    1.00
   9   3 -27    1.13    1.17
   9   4 -16    1.45    1.00
   9   5 -19    0.77    1.23
   9   5 -20    5.69    1.28
   9   5 -21    0.84    1.27
   9   5 -22    0.74    1.34
   9   5 -23   20.82    1.28
   7   6 -11   31.41    0.93
   7   6 -30    1.68    1.24
   8   6 -15    2.49    1.07
   5   7 -33    0.46    1.04
   6   7 -31    0.85    1.11
   7   7 -28    7.16    1.27
   8   7 -20    0.03    1.10
   8   7 -21    1.38    1.12
   4   8 -33    0.48    1.02
   5   8 -31    0.10    1.13
   7   8 -17    2.46    1.15
   7   8 -23    2.62    1.30
   7   8 -24    1.03    1.13
   5   9 -13    0.46    1.03
   5   9 -28    0.23    1.19
   6   9 -23    2.13    1.32
   6   9 -24    0.64    1.30
   2  10 -10    1.59    0.79
   4  10 -14   21.78    1.20
   5  10 -21    1.00    1.26
   3  11 -17    0.55    1.12
   3  11 -24    0.09    1.14
  -1  12 -28    1.53    0.91
   0  12 -26    1.28    1.06
   1  12 -19   -0.08    1.06
   1  12 -20    1.51    1.09
   1  12 -22    0.86    1.11
   1  12 -23    0.31    1.04
   8  -1 -29    4.69    1.09
   9  -1 -17   18.35    0.80
   9  -1 -24   30.71    1.25
   8   0 -30    2.73    1.06
   6   1 -35    0.08    0.85
   7   1 -33    2.30    0.98
   6   2 -35    0.04    0.88
   7   2 -33    1.77    0.96
   8   3 -30    1.52    1.08
   9   3 -15    6.29    0.93
   9   4 -25   10.32    1.18
   7   5 -10    1.82    0.77
   7   5 -31    1.87    1.15
   8   5 -13    7.49    0.76
   8   5 -28    4.32    1.31
   5   6 -34    3.12    1.05
   8   6 -26    6.80    1.13
   7   7 -14    1.69    1.04
   7   7 -27    4.11    1.25
   6   8 -28    0.00    1.20
   7   8 -19   -0.60    1.31
   7   8 -20    3.58    1.40
   7   8 -21   17.44    1.50
   7   8 -22    0.52    1.32
   3   9 -32    0.03    1.01
   4   9 -11   22.74    1.00
   6   9 -20    3.23    1.38
   6   9 -21    0.10    1.37
   6   9 -22    0.67    1.33
   3  10 -12    1.29    0.92
   4  10 -15    6.51    1.14
   1  11 -12    6.82    0.86
   1  11 -29    0.76    1.02
   2  11 -14   36.79    1.17
   2  11 -27    0.53    1.06
   3  11 -18    2.70    1.15
   3  11 -19   -0.20    1.22
   3  11 -23    0.02    1.18
   1  12 -21    1.41    1.00
   9  -1 -18    0.79    0.74
   9  -1 -23    2.85    1.05
   8   1 -30    8.23    1.06
   9   1 -15    8.93    0.81
   9   1 -26   -0.02    1.14
   8   2 -30    0.57    1.07
   9   2 -26    3.43    1.20
   8   4 -12   17.42    0.81
   9   4 -17    9.25    0.98
   9   4 -18   12.15    1.19
   5   5 -35   -0.05    0.96
   6   5 -33    0.96    1.04
   6   6 -32    4.35    1.01
   7   6 -12    3.69    0.88
   7   6 -29   -0.13    1.23
   8   6 -16   40.32    1.22
   8   6 -25    0.12    1.09
   4   7 -34    3.60    1.00
   6   7 -11    9.72    0.89
   6   7 -30    2.40    1.21
   3   8 -34    0.21    0.99
   6   8 -27    6.97    1.29
   4   9 -30    0.35    0.96
   5   9 -14    0.96    1.06
   5   9 -27    0.99    1.28
   1  10 -32    0.51    0.96
   0  11 -30   -0.10    0.99
   2  11 -15    6.40    1.12
   3  11 -21    0.48    1.16
  -2  12 -28    0.48    0.91
  -1  12 -27    2.66    0.97
   9  -1 -19   11.65    0.92
   9  -1 -20    1.34    0.88
   9  -1 -21    3.61    0.93
   9  -1 -22  107.75    1.52
   9   1 -25   23.35    1.26
   9   2 -25    1.34    1.14
   5   3 -36    2.91    0.93
   7   3 -32    0.18    1.00
   9   3 -16   24.21    0.96
   9   4 -20   40.11    1.43
   9   4 -21    6.39    1.25
   9   4 -22    0.46    1.08
   8   5 -14   -0.13    0.75
   8   5 -27    1.53    1.12
   4   6 -35   -0.44    0.95
   8   6 -17    5.97    1.04
   8   6 -23    2.29    1.25
   8   6 -24   -0.07    1.08
   5   7 -32    1.13    1.12
   7   7 -15   -0.12    1.08
   7   7 -26   10.12    1.32
   4   8  -9    1.43    0.77
   4   8 -32    0.15    1.02
   5   8 -11    1.50    0.73
   5   8 -30    2.70    1.03
   2   9 -33    1.95    0.99
   5   9 -26    2.40    1.26
   3  10 -13   25.88    1.18
   1  11 -13    6.26    0.97
   1  11 -28    0.34    0.99
   2  11 -26   -0.29    1.06
  -1  12 -26    0.28    1.04
   0  12 -24   11.92    1.13
   8  -1 -28    2.14    0.96
   6   0 -34    4.20    0.91
   8   0 -29    0.26    0.99
   5   1 -36    0.57    0.78
   7   1 -32   -0.12    1.04
   9   1 -16    3.80    0.72
   5   2 -36    1.10    0.84
   7   2 -32    0.44    0.98
   6   3 -34   -0.28    0.94
   8   3 -12    1.62    0.73
   8   3 -29    0.30    0.98
   9   3 -17   37.41    1.08
   9   3 -18    2.13    1.03
   8   4 -13    2.23    0.80
   8   4 -28    1.69    1.08
   4   5 -36    2.16    0.86
   7   5 -11   72.11    1.13
   7   5 -30    1.24    1.19
   8   5 -15   18.63    1.05
   8   5 -26    4.28    1.35
   6   6 -31    0.45    1.19
   7   6 -28    1.10    1.25
   8   6 -19    4.90    1.23
   8   6 -20   19.20    1.35
   8   6 -21    6.23    1.29
   8   6 -22   35.98    1.47
   3   7 -35    1.55    0.94
   6   7 -29    3.68    1.24
   7   7 -16    6.14    1.18
   7   7 -25    0.41    1.25
   6   8 -15   10.00    1.18
   6   8 -26    0.41    1.25
   3   9 -31    0.47    1.06
   4   9 -12    5.18    0.95
   4   9 -29    0.44    1.14
   5   9 -15    6.03    1.03
   2  10 -11    2.20    0.78
   4  10 -17    1.12    1.17
   4  10 -23   11.93    1.28
   2  11 -16   11.07    1.08
   2  11 -25    2.48    1.13
   0  12 -20    3.38    1.06
   0  12 -22    2.53    1.07
   7  -1 -31    0.01    0.93
   6   1 -34    0.19    0.93
   8   1 -29    4.02    1.06
   9   1 -17   18.36    0.96
   9   1 -23    3.45    1.14
   9   1 -24   29.27    1.20
   6   2 -34    2.06    0.97
   8   2 -29    0.28    1.11
   9   2 -23   35.58    1.38
   9   3 -19    0.34    1.10
   8   4 -27   12.13    1.30
   5   5 -34    0.69    1.03
   6   5 -32    4.58    1.18
   8   5 -25    1.25    1.32
   5   6 -33   10.96    1.03
   6   6 -10    2.47    0.77
   4   7 -33    1.78    1.00
   5   7 -31    2.83    1.13
   6   7 -12    2.49    0.78
   7   7 -17    1.43    1.26
   7   7 -24    1.52    1.26
   3   8 -33    1.12    1.05
   4   8 -31    0.18    1.08
   5   8 -12    7.60    0.93
   5   8 -29    1.11    1.05
   6   8 -16   16.55    1.27
   6   8 -25   10.35    1.35
   3   9 -10    3.17    0.76
   5   9 -25    2.71    1.14
   1  10 -31    1.19    1.00
   3  10 -14    1.21    1.09
   4  10 -18    2.25    1.19
   4  10 -19    0.29    1.20
   4  10 -20    7.65    1.24
   4  10 -21   -0.15    1.18
   4  10 -22   -0.07    1.17
   1  11 -27   -0.24    1.00
   2  11 -17    7.14    1.09
   2  11 -24    0.36    1.13
  -2  12 -27    0.75    0.89
  -1  12 -25    0.66    0.98
   8  -1 -27    4.26    1.07
   8   0 -28    6.64    1.09
   9   1 -18    1.18    0.90
   9   1 -19   12.84    1.05
   9   1 -20    1.31    1.07
   9   1 -21    4.02    1.15
   9   1 -22  112.27    1.71
   9   2 -19    1.14    1.06
   9   2 -20    2.49    1.12
   9   2 -21   75.12    1.59
   9   2 -22   15.18    1.25
   7   3 -31    0.07    1.09
   8   3 -28    4.92    1.05
   8   4 -14    4.37    0.84
   7   5 -29    7.97    1.27
   8   5 -16   -0.04    0.87
   8   5 -24   -0.18    1.31
   6   6 -30    3.58    1.22
   7   6 -27    1.67    1.22
   6   7 -28    2.74    1.25
   7   7 -18   17.50    1.34
   7   7 -19    5.46    1.28
   7   7 -22    0.43    1.29
   7   7 -23    2.23    1.11
   2   8 -34    1.18    0.97
   5   8 -28    1.85    1.24
   6   8 -17   19.61    1.34
   6   8 -24    4.76    1.32
   2   9 -32    0.21    1.03
   3   9 -30    1.11    1.12
   4   9 -13    2.19    0.96
   4   9 -28    0.46    1.03
   5   9 -23    0.03    1.28
   5   9 -24    4.89    1.16
   0  10 -32    0.50    0.94
   1  10 -10    0.01    0.71
   2  10 -29    0.17    1.04
   3  10 -26    0.31    1.16
  -1  11 -30    0.17    0.90
   1  11 -14    1.17    0.92
   2  11 -18   12.22    1.18
   2  11 -19   -0.20    1.17
   2  11 -22    2.96    1.13
   2  11 -23    0.73    1.11
  -1  12 -24    0.56    1.09
   7   1 -31    0.98    1.09
   8   1 -28    2.73    1.12
   7   2 -31    3.61    1.08
   8   2 -28   -0.04    1.12
   5   3 -35    0.13    0.92
   6   3 -33   -0.15    1.00
   8   3 -13  110.20    1.22
   7   4 -30    1.25    1.04
   4   5 -35    0.16    0.98
   7   5 -12    0.74    0.78
   8   5 -17   10.56    1.00
   8   5 -18    5.27    1.15
   8   5 -23   16.21    1.39
   4   6 -34    0.13    1.05
   5   6 -32    0.50    1.11
   7   6 -14   19.49    0.95
   7   6 -26   -0.61    1.26
   3   7 -34   -0.04    0.95
   6   7 -13    6.72    0.95
   7   7 -20    0.42    1.08
   7   7 -21    4.89    1.12
   4   8 -10   12.32    0.85
   6   8 -19    6.12    1.31
   6   8 -22    1.55    1.37
   6   8 -23    0.82    1.16
   1   9 -33    2.45    0.98
   2   9  -9    8.00    0.76
   4   9 -27    0.48    1.21
   5   9 -22    1.54    1.31
   2  10 -12    0.47    0.83
   3  10 -15   46.33    1.31
   0  11 -28    0.17    0.92
   1  11 -26    0.53    1.03
   2  11 -20    0.85    1.07
   2  11 -21   -0.21    1.09
  -1  12 -23   -0.54    1.05
   7  -1 -30    0.38    0.97
   8  -1 -26    3.16    0.96
   6   0 -33    0.21    0.90
   8   0 -27   -0.69    1.02
   5   1 -35    1.02    0.89
   5   2 -35   -0.13    0.92
   6   2 -33    0.22    0.94
   8   2 -27    3.90    1.17
   8   4 -15    3.34    0.79
   5   5 -33    0.12    1.06
   6   5 -31    6.26    1.21
   7   5 -28    1.85    1.26
   8   5 -19   34.25    1.37
   8   5 -20   11.04    1.27
   8   5 -21    5.76    1.25
   6   6 -11    4.96    0.81
   7   6 -15    7.52    1.06
   4   7 -32    0.50    1.05
   5   7 -30    8.03    1.22
   6   7 -27   11.49    1.17
   3   8 -32    0.33    1.05
   5   8 -27    6.05    1.35
   6   8 -20    1.38    1.14
   6   8 -21    1.16    1.17
   4   9 -14    1.15    1.01
   1  10 -30    0.41    1.00
   2  10 -28    0.72    1.08
   3  10 -25    0.78    1.17
  -1  11 -29    0.67    1.07
   1  11 -15    1.71    0.92
   1  11 -25    0.95    1.08
  -2  12 -25    0.39    1.00
  -1  12 -21    0.94    1.07
  -1  12 -22    0.54    1.02
   8  -2 -17   -0.16    0.59
   8  -2 -23   -0.55    0.81
   6  -1 -32    0.07    0.99
   6   1 -33    1.97    0.94
   8   1 -27    3.81    1.16
   4   3 -36    0.15    0.93
   7   3 -30    3.10    1.01
   8   3 -14    0.07    0.66
   7   4 -29   -0.04    1.18
   8   4 -16   14.97    1.03
   8   4 -24    0.40    1.26
   3   5 -36    0.24    0.97
   7   5 -13    7.21    0.83
   3   6 -35    0.26    0.99
   6   6 -29    0.52    1.04
   7   6 -16    2.11    1.04
   7   6 -25    0.93    1.08
   2   7 -35    0.00    0.81
   6   7 -14   25.68    1.10
   6   7 -26    8.23    1.33
   2   9 -31    0.17    1.01
   3   9 -29    3.15    1.15
   4   9 -26    0.78    1.23
  -1  10 -32    0.12    1.00
   2  10 -13    2.33    0.97
   3  10 -16   24.15    1.21
   3  10 -24    0.92    1.17
  -2  11 -30    0.56    0.87
   1  11 -16    2.07    0.94
   1  11 -24   -0.28    1.07
  -2  12 -24    0.73    1.01
   8  -2 -18    2.00    0.65
   8  -2 -19    8.08    0.79
   8  -2 -20    5.55    0.84
   8  -2 -21   55.55    1.17
   5  -1 -34   -0.51    0.79
   7  -1 -29    2.28    1.03
   8  -1 -25   13.19    1.02
   4   0 -36    0.67    0.74
   4   1 -36    0.15    0.87
   7   1 -30    0.33    1.01
   4   2 -36    0.64    0.87
   7   2 -30    9.61    1.15
   8   2 -26    3.94    1.14
   5   3 -34    2.81    0.96
   6   3 -32    1.53    1.06
   8   3 -15    6.03    0.82
   8   4 -17    6.08    1.00
   8   4 -23    9.63    1.27
   6   5 -30    0.09    1.24
   7   5 -27    2.41    1.11
   2   6 -36    1.23    0.98
   4   6 -33    4.33    1.12
   5   6 -31    4.14    1.24
   7   6 -17    3.73    1.12
   7   6 -23    5.12    1.25
   7   6 -24    3.26    1.09
   5   7 -29    0.62    1.22
   6   7 -15   10.51    1.07
   6   7 -25    6.76    1.29
   2   8 -33    5.03    0.94
   4   8 -29    0.17    1.22
   5   8 -26    0.22    1.12
   4   9 -25   -0.43    1.29
   1  10 -29    1.03    1.04
   2  10 -27    0.88    1.09
   3  10 -17    1.28    1.10
   3  10 -18   13.34    1.22
   3  10 -22    5.44    1.19
   3  10 -23    1.40    1.17
   1  11 -17    1.37    0.98
   1  11 -23    0.50    1.06
   8  -1 -16    6.31    0.66
   8  -1 -24    0.90    0.93
   6   0 -32    1.59    1.00
   8   0 -25   -0.15    1.14
   8   1 -14   55.95    0.92
   8   1 -26    2.70    1.12
   6   2 -32    4.05    1.04
   5   4 -33   -0.15    1.09
   6   4 -31   -0.27    1.12
   7   4 -12   24.87    0.86
   7   4 -28   10.32    1.28
   8   4 -18   12.76    0.98
   8   4 -19   46.13    1.35
   8   4 -20    9.79    1.26
   4   5 -34    0.03    1.06
   5   5 -32    2.22    1.19
   7   5 -14    5.21    0.83
   7   5 -26    0.81    1.31
   6   6 -12    8.67    0.75
   6   6 -28    8.26    1.11
   7   6 -18   14.75    1.21
   7   6 -19    4.81    1.19
   7   6 -21   -0.61    1.18
   7   6 -22    7.57    1.25
   3   7 -33    0.20    0.87
   4   7 -31    0.22    1.15
   6   7 -24    2.31    1.25
   1   8 -34    0.69    0.94
   3   8 -31    1.10    0.97
   5   8 -25    0.12    1.28
   2   9 -10    2.64    0.76
   2   9 -30   -0.06    1.09
   3   9 -12    5.44    0.84
   3   9 -28    0.33    1.16
   4   9 -16   56.04    1.42
   4   9 -24    0.55    1.31
   2  10 -14   -0.46    1.03
   2  10 -26    0.40    1.10
   3  10 -19    2.62    1.16
   3  10 -20    6.53    1.21
   3  10 -21   15.33    1.27
  -3  11 -30    2.00    0.93
  -2  11 -29    1.32    1.04
  -1  11 -28   -0.27    1.02
   0  11 -14   -0.39    0.83
   0  11 -26    0.25    1.04
   1  11 -18   -0.54    1.04
   1  11 -19    1.14    1.15
   1  11 -20   12.48    1.25
   1  11 -22   -0.10    1.08
   8  -1 -17    4.95    0.75
   8  -1 -23   74.07    1.34
   8   0 -15    0.07    0.64
   5   1 -34    0.49    0.94
   6   1 -32    0.64    0.98
   8   1 -15    2.26    0.71
   3   2 -37    1.03    0.83
   5   2 -34    0.16    0.92
   7   2 -29   10.35    1.18
   8   2 -25    6.77    1.04
   8   3 -16   27.93    0.92
   6   5 -29    7.37    1.28
   7   5 -25    6.24    1.28
   3   6 -34   -0.09    1.04
   6   6 -27    2.79    1.23
   7   6 -20    1.17    1.05
   2   7 -34    0.12    0.99
   5   7 -28    2.69    1.24
   6   7 -16    3.77    0.97
   6   7 -23    7.57    1.28
   4   8 -28    0.97    1.26
   5   8 -24    3.54    1.36
   3   9 -27    0.35    1.19
   4   9 -17    2.52    1.16
  -1  10 -31    1.22    1.08
   0  10 -30   -0.63    0.99
   1  10 -28    1.02    1.04
   4  -1 -35   -0.38    0.75
   6  -1 -31    2.72    0.98
   7  -1 -28    6.79    0.99
   8  -1 -18   33.04    0.89
   8  -1 -21   27.21    1.13
   8  -1 -22   21.13    1.07
   8   0 -16    2.28    0.69
   8   0 -24    7.65    1.08
   7   1 -29    2.38    1.07
   8   1 -24    0.43    1.10
   8   2 -24   11.49    1.21
   4   3 -35    3.77    0.97
   8   3 -17    3.95    0.80
   8   3 -18    0.06    0.96
   8   3 -21   35.00    1.34
   6   4 -30    0.22    1.16
   7   4 -13    0.31    0.74
   7   4 -27    3.78    1.10
   3   5 -35    0.48    1.00
   6   5 -11    0.53    0.74
   7   5 -15   32.26    0.94
   7   5 -24   -0.31    1.20
   4   6 -32    0.25    1.16
   5   6 -30    2.93    1.04
   6   6 -13    2.22    0.84
   1   7 -35    0.08    0.93
   4   7 -30    0.16    1.14
   5   7 -12    4.94    0.76
   6   7 -17   35.53    1.22
   6   7 -18   13.26    1.33
   6   7 -19   96.62    1.73
   6   7 -21    9.32    1.28
   6   7 -22    7.10    1.26
   2   8 -32    0.79    0.92
   3   8 -30    1.40    1.19
   4   8 -12    4.53    0.75
   5   8 -17    7.75    1.25
   2   9 -29   -0.88    1.10
   3   9 -13    7.12    0.94
   4   9 -18    6.34    1.25
   1  10 -12    0.75    0.76
   2  10 -15    1.81    0.97
   2  10 -25    1.73    1.12
  -1  11 -27    0.15    1.03
   0  11 -24    0.33    1.13
   5  -1 -33    2.59    0.87
   8  -1 -20    4.41    0.85
   4   0 -35    0.04    0.88
   6   0 -31    0.00    1.02
   8   0 -17   -0.40    0.70
   8   0 -23   -0.07    0.98
   8   1 -16    6.90    0.77
   4   2 -35    6.80    0.95
   6   2 -31    6.89    1.09
   7   2 -28    3.58    1.10
   8   2 -23    0.24    1.12
   8   3 -19   18.15    1.00
   8   3 -20   22.87    1.10
   4   4 -34    4.42    1.07
   5   4 -32    0.62    1.09
   7   4 -26    1.38    1.26
   2   5 -36    1.39    0.93
   4   5 -33    1.68    1.14
   5   5 -31    0.42    1.21
   6   5 -28   -0.40    1.23
   7   5 -16    3.22    0.89
   7   5 -23    8.57    1.24
   1   6 -36    1.84    0.93
   2   6 -35    4.04    0.88
   6   6 -26    0.78    1.22
   3   7 -32    0.05    0.92
   5   7 -27    0.97    1.06
   6   7 -20    3.09    1.12
   1   8 -33    0.12    1.00
   3   8 -10    0.53    0.71
   4   8 -27    1.82    1.25
   5   8 -18    1.56    1.07
   5   8 -19    2.16    1.29
   5   8 -20    2.74    1.30
   5   8 -21   29.27    1.45
   5   8 -22    0.31    1.13
   3   9 -26    0.39    1.26
   1  10 -27    1.56    1.07
   2  10 -16    5.65    1.03
   2  10 -24    3.87    1.14
  -3  11 -29    0.02    0.96
  -2  11 -28    0.11    0.99
  -1  11 -26    0.38    1.12
   0  11 -16   -0.26    0.92
   3  -1 -36   -0.82    0.76
   7  -1 -27    0.06    1.04
   8   0 -18   49.45    1.07
   8   0 -19   -0.40    0.83
   8   0 -20    1.14    0.92
   8   0 -21   -0.18    0.99
   8   0 -22   57.07    1.31
   4   1 -35    1.04    0.91
   6   1 -31    2.96    1.06
   7   1 -28    7.43    1.15
   8   1 -17    4.34    0.81
   8   1 -18   34.71    1.04
   8   1 -22   21.70    1.23
   5   2 -33    0.55    1.02
   3   3 -36    1.19    0.94
   7   4 -14   12.28    0.86
   7   4 -25   11.75    1.28
   7   5 -18    1.68    1.05
   7   5 -21   70.54    1.57
   7   5 -22    0.16    1.18
   3   6 -33    0.15    1.06
   5   6 -29   -0.51    1.03
   6   6 -14    7.93    0.81
   2   7 -33    0.10    1.02
   5   7 -13    1.77    0.75
   5   7 -26    0.25    1.21
   0   8 -34    2.97    0.94
   2   8 -31   -0.59    1.09
   3   8 -29    0.54    1.18
   4   8 -13    1.08    0.83
   4   8 -26    5.73    1.30
   2   9 -11    3.86    0.73
   3   9 -14   21.49    1.08
  -1  10 -30    0.58    0.97
   1  10 -13   20.71    0.95
   2  10 -17    2.47    1.04
   2  10 -22    1.09    1.15
   2  10 -23    2.51    1.15
   0  11 -22   -0.81    1.00
   7  -2 -25    1.63    0.95
   6  -1 -30    2.23    1.00
   5   1 -33    2.64    0.95
   8   1 -20    3.89    1.02
   8   1 -21   27.65    1.11
   3   2 -36    0.72    0.91
   7   2 -27    5.68    1.13
   2   3 -37    0.39    0.91
   7   3 -13  109.17    1.21
   3   4 -35   -0.01    0.99
   6   4 -29   -0.24    1.04
   3   5 -34    2.28    1.05
   5   5 -30   -0.25    1.18
   6   5 -12    3.70    0.76
   6   5 -27    1.40    1.27
   7   5 -19   11.12    1.02
   7   5 -20    8.25    1.07
   4   6 -31    2.22    1.13
   6   6 -15    2.28    0.96
   6   6 -24    5.51    1.24
   3   7 -31    0.64    1.12
   4   7 -29    0.10    1.02
   3   9 -15   40.04    1.22
  -2  10 -31   -0.05    0.94
   0  10 -28    0.55    1.03
   1  10 -26    4.09    1.10
   2  10 -18    3.58    1.07
   2  10 -19    5.42    1.13
   2  10 -20    1.73    1.14
   2  10 -21    7.15    1.19
  -2  11 -27   -0.09    0.98
  -1  11 -25    0.90    1.00
   0  11 -18   -0.34    0.94
   0  11 -20   -0.14    1.01
   4  -1 -34    0.13    0.89
   5  -1 -32   -0.32    1.01
   7  -1 -26   19.19    1.15
   6   0 -30    6.74    1.12
   3   1 -36    0.04    0.84
   7   1 -27   -0.13    1.12
   2   2 -37   -0.06    0.83
   6   2 -30   11.01    1.15
   2   4 -36    0.36    0.92
   4   4 -33    0.21    1.06
   5   4 -31    1.30    1.19
   7   4 -15    1.77    0.71
   7   4 -24    2.20    1.07
   4   5 -32    0.08    1.17
   2   6 -34    2.43    1.06
   5   6 -11   10.93    0.72
   5   6 -28    2.34    1.20
   6   6 -16    1.07    0.96
   6   6 -23    7.24    1.28
   1   7 -34    0.06    0.98
   5   7 -14   14.08    0.88
   5   7 -25    0.90    1.07
   1   8 -32    0.93    1.07
   3   8 -28    0.57    1.21
   4   8 -14    5.89    0.84
   4   8 -25    4.68    1.15
   2   9 -12   -0.11    0.72
   1  10 -14    1.22    0.87
   1  10 -25   -0.25    1.10
  -4  11 -29    1.47    0.86
  -3  11 -28    3.04    0.97
  -1  11 -24   -0.02    1.10
   7  -2 -24    7.63    0.97
   2   1 -37    0.22    0.77
   6   1 -30    2.90    1.09
   4   2 -34    2.47    0.99
   5   2 -32    3.87    1.05
   7   3 -14   50.83    1.00
   1   4 -37   -0.13    0.83
   6   4 -28    3.20    1.07
   7   4 -16   23.04    0.90
   7   4 -22   47.39    1.44
   7   4 -23   14.50    1.14
   2   5 -35    1.73    1.02
   6   5 -13    7.86    0.85
   1   6 -35    0.13    0.94
   4   6 -30    0.62    1.15
   6   6 -17   -0.26    1.01
   6   6 -21    0.44    1.19
   6   6 -22    1.88    1.18
   4   7 -28    1.44    1.04
   5   7 -15   32.30    1.13
   5   7 -24   11.93    1.29
  -1   8 -34    0.50    0.92
   2   8 -30    0.69    1.17
   4   8 -24    0.03    1.27
  -2   9 -33    2.22    0.95
   1   9 -10   12.51    0.69
   3   9 -16    2.07    0.93
   3   9 -17    0.82    1.07
  -1  10 -29    0.93    0.99
   0  10 -12    0.12    0.77
  -5  11 -29   -0.51    0.87
  -2  11 -26   -0.13    0.97
  -1  11 -16    2.39    0.95
  -1  11 -23   -0.28    1.09
   6  -2 -28   26.41    1.13
   7  -2 -23    9.37    0.97
   6  -1 -29    2.44    0.93
   7  -1 -25    2.93    0.95
   4   0 -34    8.81    0.97
   4   1 -34   -0.28    0.90
   5   1 -32    0.19    0.99
   7   1 -26   18.93    1.21
   7   3 -24   86.15    1.64
   7   4 -17   13.64    0.89
   7   4 -18    6.45    1.01
   7   4 -19    0.72    1.02
   7   4 -20  109.13    1.64
   1   5 -36    0.53    0.93
   5   5 -29    0.47    1.21
   6   5 -25    3.47    1.20
   0   6 -36   -0.53    0.76
   3   6 -32    0.08    0.94
   5   6 -12    4.66    0.81
   5   6 -27    1.60    1.06
   6   6 -18    7.68    1.00
   6   6 -19    0.37    0.99
   2   7 -32    0.56    0.98
   3   7 -30    1.29    1.14
   5   7 -16   10.21    1.04
   5   7 -23    6.48    1.11
   3   8 -27    4.27    1.30
   4   8 -23    0.14    1.25
   3   9 -18   12.67    1.19
   3   9 -19   10.23    1.22
  -3  10 -31    0.98    0.90
  -2  10 -30    0.41    0.97
   1  10 -15    0.33    0.92
   1  10 -24    0.84    0.99
  -4  11 -28    0.87    0.90
  -3  11 -27    0.41    0.95
  -1  11 -17    0.82    0.97
  -1  11 -22   -0.48    1.11
   3  -1 -35    0.38    0.77
   6   0 -29   -0.20    0.95
   6   1 -29    3.01    1.07
   3   2 -35    0.27    0.92
   6   2 -29    0.77    0.94
   7   2 -14    1.16    0.67
   7   2 -25    1.72    0.99
   7   3 -23    7.12    1.18
   3   4 -34    4.14    1.09
   4   4 -32    5.20    1.15
   5   4 -30    0.35    1.18
   6   4 -27    0.32    1.06
   3   5 -33    1.31    0.96
   4   5 -31    0.52    1.16
   6   5 -14    2.68    0.78
   5   6 -26    5.48    1.28
   1   7 -33   -0.07    1.04
   4   7 -27   15.03    1.16
   5   7 -17    6.67    0.98
   5   7 -18   24.30    1.30
   5   7 -19   21.37    1.33
   5   7 -20   56.58    1.55
   5   7 -21    0.66    1.28
   5   7 -22   -0.45    1.08
   1   8 -31    0.12    1.08
   3   8 -12    0.46    0.76
   4   8 -20    6.21    1.25
   4   8 -21    0.04    1.28
   4   8 -22    0.68    1.09
   2   9 -13    6.83    0.82
  -1  10 -28    1.64    1.06
   0  10 -26   -0.05    1.12
   1  10 -16    0.56    0.96
   1  10 -22    0.83    1.12
   1  10 -23    1.16    1.14
  -2  11 -25    2.39    0.98
  -1  11 -18   -0.06    0.90
  -1  11 -19    0.68    1.04
  -1  11 -20   13.19    1.17
   7  -2 -17    7.68    0.59
   7  -2 -21   71.38    1.20
   7  -2 -22    9.98    0.87
   4  -1 -33    5.01    1.01
   5  -1 -31    2.17    0.88
   7  -1 -24   -0.30    0.93
   3   1 -35    0.50    0.85
   7   1 -25    3.48    0.97
   5   2 -31    2.52    1.04
   7   2 -24    9.67    1.17
   7   3 -16    0.24    0.67
   7   3 -22   66.64    1.50
   2   4 -35    0.99    0.97
   6   4 -26    0.29    1.20
   5   5 -28    1.22    1.19
   6   5 -15    0.63    0.77
   6   5 -24    2.08    1.04
   2   6 -33    0.57    0.94
   3   6 -31    0.09    1.14
   4   6 -29   -0.37    1.01
   5   6 -13    0.12    0.78
  -1   7 -35   -0.15    0.88
   0   7 -34   -0.07    1.02
   2   7 -31    3.47    1.14
   3   7 -29    4.64    1.22
   4   7 -26    2.50    1.25
   0   8 -32    2.65    1.06
   4   8 -19   27.17    1.22
  -3   9 -33    0.44    0.92
  -2   9 -32    0.15    0.94
   1   9 -11    0.15    0.70
   2   9 -14    1.20    0.85
  -4  10 -31    0.84    0.86
  -2  10 -29    0.17    0.96
   1  10 -17    0.20    0.96
   1  10 -18    2.92    1.03
   1  10 -19    0.77    1.04
   1  10 -20    1.04    1.09
   1  10 -21    2.65    1.18
  -5  11 -28    0.39    0.90
  -4  11 -27    0.40    1.00
  -3  11 -26    0.91    0.98
  -2  11 -24    0.04    0.99
   5  -2 -30    7.45    1.03
   6  -2 -27    4.58    0.92
   7  -2 -18   25.86    0.75
   7  -2 -19    1.36    0.65
   7  -2 -20    0.16    0.69
   2  -1 -36   -0.10    0.73
   7  -1 -23    3.34    0.97
   4   0 -33   -0.27    0.98
   5   1 -31    1.87    1.02
   7   1 -24   -0.37    1.04
   2   2 -36    0.33    0.93
   4   2 -33   -0.15    0.99
   6   2 -28   26.44    1.26
   7   2 -15   13.52    0.78
   7   3 -17   15.30    0.82
   7   3 -18    0.31    0.86
   7   3 -19    0.23    0.96
   7   3 -20   41.06    1.26
   7   3 -21   39.19    1.19
   1   4 -36    0.08    0.94
   5   4 -29    0.14    1.23
   2   5 -34    0.07    0.94
   6   5 -16    2.64    0.83
   6   5 -23    0.60    1.02
  -1   6 -36    1.89    0.86
   1   6 -34    0.67    1.02
   5   6 -25    0.02    1.04
  -2   8 -34    1.08    0.93
  -1   8 -33    0.09    1.00
   2   8 -28    3.25    1.21
   3   8 -13    0.18    0.83
   3   8 -25   11.80    1.32
  -3  10 -30    1.10    0.95
  -1  10 -27    1.89    1.05
  -2  11 -23    0.44    0.96
   7  -1 -22   31.14    1.07
   2   0 -36    1.71    0.82
   6   0 -28    1.20    0.98
   2   1 -36   -0.22    0.85
   4   1 -33    4.47    0.97
   6   1 -28   14.49    1.16
   7   1 -15   61.16    0.98
   7   1 -23    3.95    1.10
   1   2 -37   -0.65    0.87
   3   4 -33    2.27    1.13
   4   4 -31    4.72    1.18
   6   4 -13    0.07    0.57
   6   4 -25    4.11    1.08
   0   5 -36    0.18    0.93
   1   5 -35    2.04    1.03
   3   5 -32    0.46    1.13
   4   5 -30    1.10    1.03
   5   5 -27    1.36    1.18
   6   5 -17    0.33    0.87
   6   5 -18   13.44    1.02
   6   5 -20   53.78    1.39
   6   5 -21   18.63    1.26
   4   6 -28    2.29    1.04
   5   6 -14    5.56    0.85
   5   6 -24   28.77    1.38
   1   7 -32    2.56    1.12
   3   7 -28    8.06    1.23
   4   7 -25    8.19    1.11
   1   8 -30    0.54    0.98
   2   9 -15    1.53    0.93
  -5  10 -31   -0.37    0.80
   0  10 -14    4.29    0.86
   0  10 -24    0.79    1.14
  -3  11 -25    0.51    0.96
  -2  11 -22    3.54    0.97
   3  -1 -34    5.03    0.93
   5  -1 -30    3.69    1.02
   6  -1 -27    4.39    0.98
   7  -1 -17    0.79    0.62
   7  -1 -18    0.04    0.73
   7  -1 -19    1.74    0.79
   7  -1 -20   22.36    0.97
   7  -1 -21    0.60    0.81
   1   1 -37    0.73    0.78
   7   1 -16   12.64    0.77
   7   1 -22   32.60    1.23
   3   2 -34    0.15    0.95
   5   2 -30    7.64    1.11
   6   2 -27    4.85    1.15
   6   3 -26   21.20    1.30
   5   4 -28    8.57    1.27
   6   4 -14   16.41    0.83
   6   4 -24   14.60    1.32
   6   5 -19    7.15    0.93
   2   6 -32   -0.11    0.94
   3   6 -30    2.14    1.15
   5   6 -23    9.44    1.23
   2   7 -30    0.19    1.14
   4   7 -24    5.85    1.25
   2   8 -27    1.32    1.21
   3   8 -14    3.41    0.73
   3   8 -24    0.66    1.08
  -3   9 -32    0.18    0.93
  -2   9 -31    0.04    0.97
   1   9 -12    1.27    0.70
   2   9 -16    0.30    0.97
   2   9 -21    0.56    1.15
  -4  10 -30    3.24    0.96
  -3  10 -29    3.46    0.95
  -2  10 -28    0.28    0.98
  -1  10 -26    4.21    1.13
  -4  11 -26    0.31    0.95
  -3  11 -24    0.64    0.92
  -2  11 -18   12.15    1.03
  -2  11 -19    0.45    1.00
  -2  11 -20    0.48    1.02
  -2  11 -21    0.08    0.95
   5  -2 -29    1.69    0.96
   4  -1 -32    0.09    0.95
   6   0 -27    0.64    1.04
   3   1 -34    4.98    0.96
   5   1 -30    3.29    1.07
   6   1 -27    4.52    1.13
   7   1 -17    0.79    0.72
   7   1 -18   -0.04    0.75
   7   1 -19    1.27    0.82
   7   1 -20   21.08    1.01
   7   1 -21    0.60    0.94
   4   2 -32    0.12    1.00
   2   4 -34    0.10    1.07
   6   4 -23   33.49    1.41
   2   5 -33    1.70    1.09
   4   5 -29    0.12    1.17
   5   5 -26    5.10    1.07
   1   6 -33   -0.04    1.06
   4   6 -27    1.06    1.04
   5   6 -16    1.99    0.95
   5   6 -22    2.31    1.17
  -2   7 -35   -0.14    0.80
  -1   7 -34    0.27    0.97
   3   7 -27    0.47    1.21
   4   7 -15   12.07    0.95
   4   7 -23   25.31    1.42
  -2   8 -33    5.13    1.00
  -1   8 -32    0.71    1.02
   1   8 -29    1.56    1.20
   2   8 -11    1.30    0.68
   3   8 -15    3.43    0.90
   3   8 -23    2.44    1.08
   2   9 -17   71.24    1.34
   2   9 -18   19.78    1.17
   2   9 -19    1.83    1.09
   2   9 -20   12.82    1.20
   0  10 -16   -0.09    0.91
   0  10 -22   15.63    1.23
  -4  11 -25    0.41    1.06
  -3  11 -23    0.20    1.01
   6  -2 -25    0.33    0.95
   6  -1 -26   19.75    1.17
   4   1 -32    0.28    1.03
   2   2 -35    0.42    0.96
   6   3 -25   -0.02    1.01
   1   4 -35    0.66    1.01
   3   4 -32    0.61    1.13
   4   4 -30    3.79    1.25
   5   4 -27    3.74    1.24
   6   4 -15   13.54    0.75
   6   4 -22    4.78    1.24
   1   5 -34    4.16    1.05
   3   5 -31   -0.24    1.01
   5   5 -25    4.10    1.23
  -2   6 -36    1.35    0.89
   0   6 -34   -0.19    0.98
   3   6 -29   -0.25    1.15
   4   6 -26    1.17    1.19
   5   6 -17    9.72    0.90
   5   6 -18    1.91    1.06
   5   6 -20    4.54    1.17
   1   7 -31    0.11    1.15
   2   7 -29    1.72    1.17
   4   7 -16    0.46    0.92
   4   7 -22    0.17    1.22
   2   8 -26    2.13    1.26
   3   8 -21   56.91    1.52
   3   8 -22    0.68    1.07
  -1   9 -29    0.20    1.06
   1   9 -13    2.92    0.75
  -5  10 -30    5.34    1.00
  -2  10 -27    0.48    1.00
  -1  10 -13   20.11    0.91
  -1  10 -25    0.08    1.06
   0  10 -18    4.18    0.99
   0  10 -20   22.23    1.18
  -5  11 -26    0.84    0.90
   3  -2 -33   -0.36    0.82
   4  -2 -31    0.30    0.97
   2  -1 -35    3.63    0.85
   5  -1 -29    2.24    1.05
   2   0 -35    0.07    0.97
   2   1 -35    4.10    0.91
   6   1 -26   19.58    1.22
   1   2 -36    2.10    0.92
   5   2 -29    1.25    1.10
   6   3 -24    7.93    1.22
  -1   4 -37    0.38    0.90
   0   4 -36   -0.28    0.94
   6   4 -16    0.10    0.69
   6   4 -17   32.01    1.00
   6   4 -20    0.95    1.04
   6   4 -21    1.61    1.12
  -1   5 -36    0.44    0.94
   4   5 -28    3.22    1.22
   5   5 -13   50.77    0.99
  -1   6 -35    0.02    0.82
   2   6 -31   -0.69    0.98
   3   7 -26    0.21    1.22
   4   7 -17    9.87    1.05
   4   7 -18    2.82    1.09
   4   7 -19   17.75    1.26
   4   7 -20   22.64    1.37
   4   7 -21    0.11    1.06
   0   8 -30    0.45    1.13
   1   8 -28    1.43    1.18
   2   8 -12    0.36    0.70
  -4   9 -32    0.27    0.93
  -3   9 -31    0.03    0.96
  -2   9 -30    0.88    1.01
  -4  10 -29   -0.55    0.95
  -3  10 -28    0.03    0.97
  -1  10 -24    1.02    1.07
  -4  11 -24    0.84    1.04
  -3  11 -21   -0.15    1.00
  -3  11 -22    6.75    0.97
   6  -2 -24   39.06    1.15
   1  -1 -36   -0.09    0.73
   6  -1 -25    3.33    1.06
   5   1 -29    2.03    1.11
   3   2 -33    0.10    1.00
   4   2 -31    1.30    1.10
   6   3 -14   55.38    0.98
   5   4 -26    1.91    1.21
   6   4 -18   20.74    0.92
   6   4 -19    1.82    0.84
   2   5 -32    0.81    1.18
   3   5 -30   -0.44    1.15
   5   5 -24    7.87    1.07
   4   6 -12   22.53    0.77
   4   6 -25    0.32    1.22
  -3   7 -35    1.03    0.91
  -2   7 -34   -0.12    0.95
  -1   7 -33   -0.35    1.00
   0   7 -32    0.10    0.93
   3   7 -12    5.74    0.75
  -1   8 -31    0.57    1.06
   2   8 -25    2.80    1.23
   0   9 -26    1.07    1.13
   1   9 -14    0.64    0.77
   1   9 -23   13.01    1.27
  -6  10 -30    1.89    0.83
  -2  10 -26    0.45    1.02
  -1  10 -14    0.60    0.86
  -1  10 -23    1.93    1.19
  -5  11 -25    0.43    0.91
  -4  11 -23    0.19    1.05
  -3  11 -19   -0.20    0.95
  -3  11 -20    5.02    0.95
   2  -2 -34   -0.79    0.83
   3  -1 -33    0.74    0.87
   4  -1 -31    1.50    0.92
   6   0 -25    0.17    0.99
   1   1 -36   -0.19    0.90
   3   1 -33    1.14    1.00
   4   1 -31    1.02    1.03
   6   1 -25    2.89    1.04
   1   3 -35    0.49    1.00
   3   3 -32    1.29    1.16
   4   3 -30    9.04    1.22
   5   3 -27   21.72    1.31
   6   3 -15   33.94    0.90
   6   3 -22    5.63    1.13
   2   4 -33    0.17    0.97
   3   4 -31    1.07    1.17
   4   4 -29    1.64    1.07
   4   5 -27    0.37    1.21
   5   5 -14    0.77    0.65
   5   5 -23    0.69    1.01
   1   6 -32    0.53    0.95
   2   6 -30    0.60    1.16
   3   6 -28    0.07    1.02
   1   7 -30   -0.09    1.15
   2   7 -28    2.00    1.05
   3   7 -25   13.57    1.18
  -2   8 -32   -0.02    1.00
   1   8 -27    0.13    1.19
   2   8 -13   53.23    1.05
   2   8 -24   45.14    1.54
  -5   9 -32    0.13    0.87
   1   9 -15    0.58    0.88
   1   9 -22    2.27    1.17
  -5  10 -29    0.21    1.04
  -3  10 -27    0.20    1.01
   6  -2 -23    5.45    0.88
   5  -1 -28    9.66    1.11
   6  -1 -24    2.19    0.94
   4   0 -31    0.13    0.95
   2   2 -34    0.71    1.01
  -1   3 -37   -0.10    0.87
   0   3 -36   -0.05    0.94
   6   3 -16    4.13    0.76
   6   3 -21   96.36    1.53
   1   4 -34    0.71    1.09
   5   4 -25    1.46    1.19
   1   5 -33    0.71    1.09
   5   5 -15    5.55    0.81
   5   5 -22   51.00    1.33
  -2   6 -35    4.51    0.98
  -1   6 -34    0.58    0.98
   4   6 -13   26.96    0.83
   4   6 -24   20.18    1.18
   3   7 -24    1.07    1.29
   2   8 -23    1.74    1.22
  -4   9 -31    1.32    0.94
  -3   9 -30    0.73    0.97
  -2   9 -29    0.13    1.02
   1   9 -16    0.24    0.96
   1   9 -17    7.33    1.14
   1   9 -20    9.41    1.13
   1   9 -21    3.21    1.13
  -4  10 -28    1.77    0.95
  -2  10 -25    1.75    1.05
  -1  10 -15    0.33    0.81
  -1  10 -16    1.07    0.97
  -1  10 -21    2.58    1.16
  -1  10 -22    1.26    1.06
  -5  11 -24   -0.11    0.92
  -4  11 -22    1.74    0.95
   1  -2 -35   -0.56    0.77
   3  -2 -32    0.28    0.87
   4  -2 -30    5.56    0.89
   5  -2 -27    0.48    0.97
   6  -2 -22   33.02    1.04
   2  -1 -34    0.18    0.93
   6   0 -24    2.09    0.97
   2   1 -34   -0.17    0.93
   5   1 -28    9.63    1.01
   6   1 -24    2.70    0.90
   5   3 -26    4.67    1.19
   6   3 -17    6.17    0.80
   6   3 -18    1.34    0.82
   6   3 -19   15.30    0.96
   6   3 -20    6.54    0.87
  -2   4 -37   -0.06    0.90
  -1   4 -36    0.56    0.97
   4   4 -28   61.26    1.59
  -2   5 -36    1.00    0.90
  -1   5 -35    1.77    0.99
   0   5 -34   -0.34    1.05
   2   5 -31    0.03    1.15
   3   5 -29    6.56    1.20
   4   5 -26   10.79    1.28
   5   5 -16    0.66    0.71
   5   5 -17    6.30    0.93
   5   5 -18   12.02    0.96
   5   5 -19    1.80    0.97
   3   6 -27   -0.40    1.02
   4   6 -23    0.18    1.00
   1   7 -29    0.68    1.18
   2   7 -27    0.42    1.05
   3   7 -23   16.99    1.33
  -1   8 -30    0.59    1.11
   1   8 -26    4.84    1.23
   2   8 -14   -0.30    0.79
   2   8 -22    6.24    1.24
  -1   9 -27    0.59    1.08
   0   9 -12   -0.20    0.63
   1   9 -18   14.24    1.12
   1   9 -19   38.36    1.30
  -6  10 -29   -0.12    0.95
  -3  10 -26    0.13    1.00
  -2  10 -24    4.34    1.06
  -1  10 -17    0.19    0.91
  -1  10 -18    3.62    1.07
  -1  10 -19    0.50    1.10
  -1  10 -20    1.05    1.04
  -5  11 -23   -0.52    0.99
  -4  11 -21    3.66    0.95
   6  -2 -21    0.24    0.79
   3  -1 -32    0.46    0.95
   4  -1 -30    0.88    1.03
   6  -1 -23   23.67    1.04
   2   0 -34    0.07    0.89
   6   0 -23    0.13    0.93
   4   1 -30    0.62    1.04
   6   1 -23   23.33    1.12
   6   2 -15   62.91    0.98
   2   3 -33    0.29    0.93
   3   3 -31    2.72    1.15
   4   3 -29    0.36    1.02
   2   4 -32   -0.33    1.13
   3   4 -30    8.08    1.29
   5   4 -24   11.97    1.10
   1   6 -31    0.29    0.97
   2   6 -29    1.32    1.15
   4   6 -15    0.28    0.80
   4   6 -22   11.34    1.08
  -3   7 -34    0.24    0.93
  -2   7 -33    0.49    1.01
  -1   7 -32    2.36    1.11
   3   7 -22   -0.06    1.20
   0   8 -28    1.10    1.16
   1   8 -11   23.61    0.83
   2   8 -15    4.08    0.85
  -2   9 -28    0.45    1.03
   0   9 -24    0.18    1.10
  -5  10 -28    0.39    0.98
  -4  10 -27    1.00    1.00
   6  -2 -20    2.75    0.72
   1  -1 -35    1.00    0.84
   5  -1 -27   28.13    1.16
   6  -1 -22    6.83    0.88
   4   0 -30   18.00    1.14
   1   1 -35    1.16    0.93
   3   1 -32    0.33    0.99
   5   1 -27   28.24    1.22
   6   1 -22    7.10    0.98
   6   2 -16    1.48    0.70
   1   3 -34    0.04    1.02
   5   3 -25    3.63    1.20
   4   4 -27    1.12    1.26
   1   5 -32    0.44    1.12
   3   5 -28    2.96    1.22
   4   5 -25    4.32    1.19
   0   6 -32    0.38    1.09
   3   6 -26    7.93    1.09
   4   6 -16   -0.29    0.87
   4   6 -21    2.84    1.03
   0   7 -30   -0.16    1.14
   2   7 -26    1.18    1.07
   3   7 -21   39.23    1.44
   1   8 -25    7.46    1.28
   2   8 -16   16.34    0.98
   2   8 -17    0.79    0.98
  -5   9 -31    3.21    0.97
  -4   9 -30    0.31    0.94
  -3   9 -29    2.89    1.06
  -1   9 -26    2.51    1.10
  -7  10 -29    0.15    0.85
  -3  10 -25    0.21    1.00
  -2  10 -23    3.26    1.04
   2  -2 -33    0.33    0.85
   4  -2 -29    0.19    0.88
   5  -2 -26    0.23    0.88
   6  -2 -18    4.98    0.59
   6  -2 -19    1.62    0.60
  -1  -1 -37    0.32    0.72
   0  -1 -36   -0.10    0.78
   6  -1 -21    8.27    0.82
   0   0 -36    0.49    0.90
   6   0 -22    5.35    0.94
  -1   1 -37    0.25    0.86
   0   1 -36    0.37    0.92
   6   1 -21    7.84    0.91
   6   2 -17    7.55    0.67
   6   2 -18    4.67    0.80
  -2   3 -37    0.07    0.84
   4   3 -28    6.06    1.25
   1   4 -33    0.62    1.10
   5   4 -14    5.96    0.72
   5   4 -22   28.68    1.29
   2   5 -30    0.39    1.13
   4   5 -24    0.53    1.13
  -3   6 -35   -0.16    0.92
  -2   6 -34    1.88    1.03
  -1   6 -33    0.59    1.07
   1   6 -30    0.27    1.12
   2   6 -28    0.29    1.20
   3   6 -25    3.12    1.19
   4   6 -17    1.42    0.80
   4   6 -18    7.08    0.89
   4   6 -19    1.80    0.93
   1   7 -28   -0.01    1.19
   2   7 -25    0.96    1.22
   3   7 -16    1.10    0.89
   3   7 -18    2.12    1.02
   3   7 -19   54.18    1.39
   3   7 -20   74.95    1.56
  -5   8 -33    2.44    0.94
  -1   8 -29    1.18    1.12
   0   9 -14   -0.46    0.73
   0   9 -22   -0.19    1.08
  -8  10 -29   -0.68    0.79
  -6  10 -28    4.86    1.03
  -4  10 -26    0.15    1.07
  -2  10 -14    0.17    0.73
  -2  10 -22    0.54    1.03
   3  -2 -31    1.43    0.89
   2  -1 -33    0.37    0.94
   4  -1 -29    2.80    1.06
   6  -1 -20    5.19    0.75
   6   0 -21    0.24    0.84
   2   1 -33    0.09    0.97
   4   1 -29    2.93    1.05
   5   1 -26   18.72    1.15
   6   1 -16    3.60    0.66
   6   1 -17    3.61    0.69
   6   1 -19    3.18    0.77
   6   1 -20    5.49    0.83
  -1   3 -36    1.88    0.85
   2   3 -32    0.67    1.15
   3   3 -30    2.84    1.17
   5   3 -24    9.54    1.18
  -2   4 -36    0.02    0.93
   0   4 -34    6.41    1.13
   2   4 -31   -0.01    1.20
   3   4 -29    0.10    1.19
   4   4 -26    1.79    1.25
   5   4 -15    0.14    0.71
   5   4 -21   17.13    1.15
  -3   5 -36    0.02    0.74
  -2   5 -35    1.77    0.94
  -1   5 -34    3.50    1.01
   3   5 -27   -0.07    1.16
  -4   7 -34    2.87    0.93
  -3   7 -33    0.06    0.98
  -1   7 -31    0.30    1.09
   1   8 -12   -0.38    0.65
   1   8 -24    3.85    1.09
  -6   9 -31    3.70    0.91
  -2   9 -27   -0.15    1.04
  -1   9 -11    0.14    0.58
  -1   9 -25    0.47    1.09
  -5  10 -27    0.13    0.98
  -3  10 -24    1.01    1.01
  -2  10 -15    2.25    0.83
  -2  10 -21    6.29    1.08
   1  -2 -34    1.90    0.88
   5  -2 -25   15.59    0.93
   3  -1 -31    4.22    1.02
   6  -1 -17    3.88    0.63
   6  -1 -18    6.92    0.70
   6  -1 -19    2.82    0.70
   2   0 -33    0.04    0.94
   4   0 -29    0.15    1.04
   6   0 -17   -0.34    0.64
   6   0 -19    0.39    0.77
   6   0 -20   11.47    0.85
   3   1 -31    4.58    1.09
   6   1 -18    6.84    0.66
   4   3 -27    0.55    1.16
   5   3 -23    9.33    1.20
  -1   4 -35    0.46    0.86
   5   4 -16   -0.19    0.64
   5   4 -17   15.73    0.90
   5   4 -18    5.64    0.90
   5   4 -19   14.60    0.99
   5   4 -20    0.76    0.85
   1   5 -31    0.70    1.12
   4   5 -13   10.72    0.76
   4   5 -23   15.05    1.23
   2   6 -27    1.04    1.17
   3   6 -24    1.31    1.16
  -2   7 -32    0.65    0.91
   1   7 -27    0.30    1.24
   2   7 -24   10.82    1.34
  -6   8 -33   -0.27    0.88
   0   8 -26   12.89    1.28
  -7   9 -31    1.52    0.93
  -5   9 -30    0.35    0.92
  -4   9 -29   -0.10    0.98
  -3   9 -28    0.16    1.07
  -1   9 -24    0.06    1.09
   0   9 -16    0.39    0.87
   0   9 -18   -0.04    1.09
  -7  10 -28    0.23    0.91
  -4  10 -25    0.13    1.08
  -3  10 -23    1.43    1.09
  -2  10 -16    5.09    0.88
  -2  10 -17    1.30    0.86
  -2  10 -18    2.74    1.03
  -2  10 -19    5.81    1.00
  -2  10 -20    1.24    0.99
   4  -2 -28   16.68    1.06
   1   1 -34    0.32    0.95
   5   1 -25   16.26    1.12
   1   3 -33    2.44    1.14
   5   3 -22   -0.03    1.05
   1   4 -32    5.55    1.22
   3   4 -28    1.09    1.19
   4   4 -25    1.23    1.23
   2   5 -29    1.03    1.01
   4   5 -22  139.84    1.81
  -4   6 -35   -0.30    0.89
   1   6 -29    1.73    1.18
   3   6 -23    2.35    1.16
  -5   7 -34    3.42    0.93
   2   7 -12   32.34    0.87
   2   7 -23   11.04    1.28
   1   8 -13    2.29    0.70
  -2   9 -26    3.48    1.11
  -1   9 -12    1.22    0.67
  -8  10 -28    2.16    0.89
  -6  10 -27    0.06    0.94
  -5  10 -26    0.11    0.93
  -1  -2 -36    1.79    0.79
   2  -2 -32    0.44    0.92
   5  -2 -24    0.70    0.91
   1  -1 -34   -0.11    0.87
   4  -1 -28    2.50    1.07
   5  -1 -25   17.07    1.04
  -2   1 -37    0.68    0.87
   4   1 -28    2.38    1.09
  -3   3 -37    0.11    0.89
   0   3 -34   -0.24    1.04
   2   3 -31    0.83    1.15
   3   3 -29   11.88    1.28
   5   3 -21    1.86    0.99
   2   4 -30   -0.12    1.23
  -4   5 -36    1.96    0.86
   0   5 -32   -0.31    1.11
   3   5 -26    9.70    1.09
   4   5 -14    8.11    0.70
   4   5 -21   -0.37    1.09
  -3   6 -34    0.15    0.96
  -2   6 -33    0.66    1.06
  -1   6 -32    0.03    0.93
  -1   7 -30    0.03    1.13
   1   7 -26    3.56    1.29
  -5   8 -32    5.22    0.96
   1   8 -14   14.14    0.86
  -6   9 -30    1.04    0.94
  -3   9 -27   -0.28    1.04
  -4  10 -24    0.74    0.97
  -3  10 -22    5.00    1.07
   3  -2 -30    2.98    0.86
  -2  -1 -37    0.37    0.75
  -1  -1 -36    0.16    0.86
  -2   0 -37   -0.07    0.77
   4   0 -28   11.88    1.09
  -1   1 -36    0.13    0.89
   2   1 -32    2.37    1.02
   3   1 -30   10.87    1.09
   5   1 -24   32.56    1.19
  -2   3 -36    2.43    0.96
  -1   3 -35    0.70    1.02
   4   3 -26    2.26    1.01
   5   3 -15    1.25    0.70
   5   3 -20    1.42    0.90
  -3   4 -36   -0.20    0.92
   4   4 -24    0.71    1.02
  -3   5 -35    0.08    0.91
  -2   5 -34    0.47    0.97
  -1   5 -33    0.94    1.08
   1   5 -30    3.87    1.16
   2   5 -28    1.38    1.20
   3   5 -25    3.09    1.17
   4   5 -15   -0.31    0.66
   4   5 -16    3.59    0.81
   4   5 -19   37.39    1.16
   4   5 -20    5.93    0.92
  -5   6 -35    5.07    0.93
   0   6 -30    1.38    1.17
   2   6 -26   18.24    1.16
   3   6 -13    6.92    0.65
   3   6 -22    5.73    1.05
  -4   7 -33    1.87    0.87
  -3   7 -32    0.49    1.05
  -2   7 -31    3.39    1.12
   0   7 -28   -0.51    1.04
   2   7 -13    2.46    0.63
   1   8 -15    2.43    0.82
  -5   9 -29   -0.10    0.96
  -4   9 -28    1.10    1.02
  -2   9 -25    5.94    1.14
  -1   9 -13    3.13    0.66
  -1   9 -22    1.64    1.10
  -7  10 -27    0.61    0.92
  -6  10 -26    2.93    1.06
  -5  10 -25    0.34    1.03
  -3  10 -21   15.74    1.13
   4  -3 -26    1.63    0.88
   5  -3 -21    0.92    0.69
   4  -2 -27    3.14    0.97
   5  -2 -23    2.40    0.89
   2  -1 -32    2.14    0.91
   3  -1 -30   10.86    1.03
   5  -1 -24   32.09    1.08
   2   0 -32    8.90    1.04
   5   3 -16    5.55    0.74
   5   3 -17   -0.14    0.74
   5   3 -18    0.34    0.80
   5   3 -19    6.44    0.87
  -2   4 -35    1.14    0.98
  -1   4 -34    0.49    0.92
   1   4 -31   -0.36    1.16
   3   4 -27   82.29    1.56
   4   4 -23   93.55    1.65
   4   5 -17    3.71    0.74
   4   5 -18   22.13    0.92
   1   6 -28    5.62    1.05
   2   6 -25    1.11    1.16
   3   6 -14    1.84    0.64
   3   6 -21    7.18    1.05
   1   7 -25    5.75    1.25
   2   7 -20    0.77    1.11
   2   7 -21    6.49    1.06
  -6   8 -32    0.59    0.95
   1   8 -16   -0.23    0.75
   1   8 -17    2.87    0.92
   1   8 -18   20.20    1.12
  -7   9 -30    1.22    0.93
  -1   9 -14    0.39    0.79
  -1   9 -21    2.88    1.09
  -4  10 -23   11.41    1.09
  -3  10 -16   24.41    1.05
  -3  10 -19    2.29    1.03
  -3  10 -20    6.70    1.00
   1  -2 -33    0.07    0.85
   4  -1 -27   17.27    1.14
   5  -1 -23    3.49    0.95
   4   0 -27    0.50    1.12
   1   1 -33    0.81    0.97
   5   1 -23    3.28    0.98
   5   2 -21    8.10    0.96
  -4   3 -37    0.99    0.88
   1   3 -32    7.91    1.06
   2   3 -30   -1.01    1.15
   3   3 -28    2.37    1.04
   4   3 -25    0.03    0.98
   2   4 -29    0.14    1.17
   3   5 -24   -0.31    1.15
  -4   6 -34    0.10    0.99
  -1   6 -31    0.39    1.09
   3   6 -15    0.04    0.67
   3   6 -16    2.10    0.82
   3   6 -18    3.40    0.98
   3   6 -19    1.61    1.00
  -5   7 -33   -0.07    0.98
  -1   7 -29    1.19    1.02
   2   7 -18    5.94    0.99
   2   7 -19    3.26    1.05
  -5   8 -31   -0.12    0.95
  -8   9 -30   -0.41    0.93
  -6   9 -29    0.63    1.03
  -3   9 -26    0.47    1.08
  -2   9 -11    3.18    0.65
  -2   9 -24    1.24    1.11
  -1   9 -15    0.24    0.77
  -1   9 -20    9.58    1.14
  -7  10 -26    0.52    1.03
  -5  10 -24    0.41    1.05
  -4  10 -22   -0.18    1.06
  -3  10 -17    0.31    0.88
  -3  10 -18   13.71    0.97
   5  -3 -20    0.97    0.61
   2  -2 -31    0.82    0.92
   3  -2 -29    3.65    0.99
   5  -2 -22    0.35    0.77
   1  -1 -33    1.19    0.88
  -3   1 -37   -0.24    0.87
   3   1 -29    0.35    1.04
   5   1 -22    6.44    0.94
   5   2 -20    0.90    0.84
   4   3 -24    7.92    1.15
  -4   4 -36    0.92    0.92
   0   4 -32    0.51    1.14
   3   4 -26    0.16    1.15
   4   4 -22   31.88    1.16
  -4   5 -35   -0.27    0.92
   1   5 -29    0.28    1.18
   2   5 -27    0.70    1.01
  -6   6 -35    2.43    0.92
  -3   6 -33    0.03    0.88
  -2   6 -32    0.26    0.94
   1   6 -27   -0.02    1.14
   2   6 -24   17.85    1.30
  -4   7 -32    0.26    1.01
  -3   7 -31    0.36    1.06
  -2   7 -30    0.27    1.11
   1   7 -24   10.25    1.12
  -7   8 -32    2.73    0.93
   0   8 -12    0.81    0.61
  -5   9 -28    0.67    1.01
  -4   9 -27    0.60    1.05
  -2   9 -23    0.43    1.08
  -1   9 -16    0.80    0.85
  -1   9 -17    6.50    0.97
  -1   9 -18   13.60    1.07
  -1   9 -19   37.64    1.22
  -6  10 -25    0.55    0.97
   1  -3 -32    6.73    0.91
   3  -3 -28    2.08    0.90
   4  -3 -25    0.07    0.84
   5  -3 -19    5.36    0.61
  -2  -2 -36    0.15    0.77
  -1  -2 -35   -0.05    0.84
   0  -2 -34    0.23    0.82
   4  -2 -26    6.94    0.89
   5  -2 -21    8.70    0.80
   3  -1 -29    0.55    0.91
   5  -1 -22    6.50    0.82
  -2   1 -36    0.16    0.90
  -1   1 -35    1.15    0.91
   0   1 -34   -0.19    0.94
   2   1 -31    2.09    1.03
   4   1 -26    3.13    1.09
   5   1 -21    2.25    0.85
   5   2 -16    6.56    0.70
   5   2 -18    3.74    0.74
   5   2 -19    9.32    0.83
  -3   3 -36    1.03    0.83
  -2   3 -35    5.48    1.06
  -1   3 -34   -0.02    1.09
   3   3 -27    3.41    1.22
  -3   4 -35    0.29    0.94
  -1   4 -33   -0.08    1.09
   2   4 -28   -0.21    1.14
   4   4 -21    3.62    0.91
  -3   5 -34    1.97    1.00
  -2   5 -33    1.47    1.07
  -1   5 -32   -0.32    0.94
  -1   7 -28    0.23    1.17
   0   7 -26    0.49    1.24
   1   7 -23   45.03    1.44
  -8   8 -32   -0.34    0.87
  -6   8 -31    0.61    1.06
  -7   9 -29   -0.33    1.07
  -3   9 -25    4.18    1.10
  -8  10 -26    0.20    0.87
  -5  10 -23    0.29    0.94
  -4  10 -21    0.00    0.95
   2  -3 -30   -0.20    0.90
  -2  -1 -36   -0.33    0.88
  -1  -1 -35    0.69    0.96
   0  -1 -34   -0.31    0.88
   2  -1 -31    2.37    0.92
   4  -1 -26    3.39    0.94
  -2   0 -36    1.55    0.89
   0   0 -34    3.46    0.92
   2   0 -31    0.31    0.99
   4   0 -26   18.59    1.15
   5   1 -20    0.37    0.78
  -4   2 -37   -0.20    0.81
   5   2 -17    2.12    0.60
   1   3 -31    8.53    1.21
   2   3 -29   -0.19    1.17
   4   3 -23   12.38    1.15
  -2   4 -34    0.30    1.03
   1   4 -30    0.02    1.00
   3   4 -25    0.97    1.15
   4   4 -14    1.69    0.60
   4   4 -15    0.04    0.67
   4   4 -19    1.67    0.88
   4   4 -20   26.04    1.00
   0   5 -30   -0.02    1.12
   2   5 -26   19.43    1.15
   3   5 -22   25.84    1.30
  -5   6 -34    2.85    0.97
  -1   6 -30   -0.23    1.11
   1   6 -26    0.07    1.18
   2   6 -23   15.21    1.12
  -5   8 -30    3.13    1.03
  -6   9 -28    1.09    1.04
  -4   9 -26    0.67    1.09
  -2   9 -12    0.30    0.58
  -2   9 -22   21.46    1.22
  -7  10 -25    0.49    0.96
  -6  10 -24    0.73    0.94
  -4  10 -19    0.08    0.96
  -4  10 -20    6.98    0.98
   1  -2 -32    0.77    0.92
   5  -2 -20    0.96    0.61
   5  -1 -21    1.63    0.72
   1   1 -32    1.82    1.05
   3   1 -28    2.36    1.06
   4   1 -25    2.48    1.04
  -3   2 -36    0.14    0.93
   4   2 -24    5.33    1.10
   4   3 -22   16.04    1.11
  -5   4 -36    3.85    0.90
   4   4 -16    3.67    0.66
   4   4 -17    2.68    0.68
   4   4 -18    7.16    0.76
  -5   5 -35    0.52    0.91
   1   5 -28    0.90    1.01
  -4   6 -33    3.96    1.10
  -3   6 -32    0.51    1.11
  -2   6 -31   -0.35    1.11
   0   6 -28    0.55    1.00
   2   6 -22   11.22    1.26
  -2   7 -29    2.29    1.15
   1   7 -22   -0.27    1.01
  -7   8 -31    1.62    1.04
   0   8 -14   -0.35    0.72
   0   8 -20    2.13    1.09
  -8   9 -29    0.55    0.92
  -5   9 -27    0.53    1.00
  -2   9 -13    6.95    0.73
  -2   9 -21    0.84    1.09
  -8  10 -25    1.09    0.99
  -5  10 -22   12.16    1.02
  -4  10 -16   30.43    1.06
  -4  10 -17    0.96    0.93
  -4  10 -18    1.68    0.90
   4  -3 -24    6.74    0.81
   2  -2 -30    5.32    1.00
   3  -2 -28   -0.10    0.88
   4  -2 -25    3.23    0.87
   5  -2 -18    3.87    0.63
   5  -2 -19    9.34    0.64
   1  -1 -32    1.99    0.91
   5  -1 -20    0.05    0.66
   4   0 -25    0.05    0.97
   2   1 -30    6.56    1.08
  -2   2 -35   -0.26    1.00
  -1   2 -34    1.90    1.05
  -4   3 -36   -0.07    0.92
   0   3 -32    0.06    1.14
   3   3 -26    2.96    1.03
   2   4 -27    1.13    1.14
   3   4 -24   21.65    1.14
  -4   5 -34    0.56    0.98
  -1   5 -31   -0.44    1.08
   2   5 -25   12.04    1.09
   3   5 -20   36.06    1.24
  -6   6 -34    7.88    0.97
   1   6 -25    0.50    1.20
   2   6 -21    5.05    1.15
  -4   7 -31    0.67    1.04
  -3   7 -30    0.89    0.97
   1   7 -13   42.15    0.92
   1   7 -21   95.67    1.53
   0   8 -16    0.27    0.85
 -10   9 -29    3.88    0.87
  -9   9 -29    0.78    0.86
  -7   9 -28    0.56    1.03
  -4   9 -25    0.02    1.04
  -3   9 -23    0.09    1.07
  -2   9 -14    1.46    0.76
  -2   9 -20   12.82    1.12
  -7  10 -24    1.52    1.05
  -6  10 -23    1.04    0.92
  -5  10 -21    0.57    0.92
  -2  -3 -35    4.37    0.72
  -1  -3 -34   -0.08    0.76
   3  -3 -27    3.05    0.83
   2  -1 -30    5.99    0.96
   3  -1 -28    2.49    0.96
   4  -1 -25    2.27    0.91
   5  -1 -18    2.02    0.68
   5  -1 -19    0.72    0.63
  -4   0 -37   -0.07    0.83
   2   0 -30   16.33    1.15
   4   1 -24    3.62    1.04
   2   2 -29   18.31    1.32
   4   2 -23   12.36    1.08
  -3   3 -35    0.34    1.01
  -2   3 -34    5.26    1.10
  -1   3 -33    2.92    1.16
   1   3 -30    0.07    1.22
   2   3 -28   27.17    1.39
   4   3 -21    2.52    0.84
  -4   4 -35    1.80    0.98
  -1   4 -32    6.14    1.18
   1   4 -29    2.09    1.01
   3   4 -23    4.31    1.13
  -3   5 -33    1.03    1.06
  -2   5 -32    0.49    1.07
   1   5 -27   22.15    1.33
   3   5 -14    7.72    0.67
   3   5 -19    5.62    0.95
  -1   6 -29    1.12    1.00
   2   6 -20    1.95    1.09
  -8   7 -33    0.50    0.85
   0   7 -24    0.48    1.21
   1   7 -14    4.56    0.73
   1   7 -20   18.78    1.07
  -8   8 -31    2.09    0.92
  -6   8 -30    1.23    1.01
  -6   9 -27   -0.30    0.97
  -5   9 -26    2.99    1.04
  -2   9 -15    1.85    0.77
  -2   9 -16   -0.36    0.93
  -2   9 -19    1.50    0.98
  -5  10 -20   18.08    1.11
   1  -3 -31    7.75    0.91
   2  -3 -29    0.10    0.88
   4  -3 -23   11.77    0.87
  -3  -2 -36   -0.22    0.77
  -1  -2 -34    2.21    0.91
   4  -2 -24    5.97    0.86
  -1   1 -34    0.42    1.00
   3   1 -27   20.35    1.18
   3   2 -26    3.47    1.12
   3   3 -25    0.68    0.99
   4   3 -20   11.45    0.84
  -6   4 -36    0.57    0.85
  -3   4 -34    4.34    0.93
  -2   4 -33    0.48    0.94
   2   4 -26    9.09    1.22
  -6   5 -35    0.15    0.79
   2   5 -24   40.92    1.25
   3   5 -15   14.28    0.74
   3   5 -16   52.02    0.99
   3   5 -17    0.57    0.71
   3   5 -18    9.86    0.82
  -7   6 -34    0.66    0.85
  -5   6 -33   11.18    1.06
  -2   6 -30    0.41    1.19
   1   6 -24    3.80    1.23
   2   6 -14    6.94    0.73
   2   6 -19    7.47    1.01
  -2   7 -28    2.77    1.03
  -1   7 -26    3.30    1.23
   1   7 -19   54.09    1.22
  -9   8 -31    1.06    0.89
  -5   8 -29    0.69    1.01
  -4   8 -28    0.92    1.07
  -1   8 -22    0.94    1.12
  -8   9 -28    0.61    0.98
  -4   9 -24    0.25    1.17
  -3   9 -22    0.52    1.08
  -8  10 -24   -0.61    0.90
  -7  10 -23    1.69    1.04
  -6  10 -22    0.36    0.90
  -5  10 -19    0.45    0.96
  -2  -2 -35    0.28    0.78
   3  -2 -27    9.53    0.96
  -3  -1 -36    0.16    0.80
  -1  -1 -34    0.45    0.87
   4  -1 -24    3.21    0.92
  -2   0 -35   -0.21    0.92
   4   0 -24    5.30    0.97
   1   1 -31    0.82    1.05
   2   1 -29    7.52    1.11
  -4   2 -36    1.65    0.92
   0   2 -32   -0.23    1.10
   4   2 -22   10.92    0.88
  -5   3 -36    2.64    0.91
   4   3 -18    3.64    0.81
   4   3 -19    5.83    0.75
   0   4 -30   12.98    1.22
   1   4 -28    0.55    1.17
   3   4 -22    0.75    1.06
  -5   5 -34   -0.22    0.92
   2   5 -23   12.22    1.18
  -4   6 -32    0.42    0.92
  -3   6 -31    0.72    1.11
   2   6 -15   21.75    0.78
   2   6 -16    7.61    0.82
   2   6 -17    2.34    0.84
  -4   7 -30   -0.21    1.11
  -3   7 -29    4.51    1.15
  -7   8 -30    7.26    1.02
  -3   8 -26    0.82    1.11
  -2   8 -24   46.56    1.41
  -1   8 -21   14.80    1.16
  -9   9 -28    0.52    0.87
  -7   9 -27    2.56    1.07
  -3   9 -21   10.89    1.08
  -6  10 -21   10.72    1.06
  -5  10 -18    4.36    0.89
   0  -3 -32    0.12    0.90
   3  -3 -26    3.06    0.90
   4  -3 -22   16.10    0.83
   1  -2 -31    0.64    0.87
   2  -2 -29   18.24    1.01
   4  -2 -23   12.21    0.95
  -2  -1 -35    3.88    0.86
   1  -1 -31   -0.11    0.91
   3  -1 -27   20.90    1.06
   2   0 -29    0.24    1.02
  -3   2 -35    0.34    0.98
  -2   2 -34    0.23    1.02
  -1   2 -33    0.06    1.07
   1   2 -30    4.62    1.20
   2   2 -28   -0.21    1.16
   4   2 -21   -0.14    0.84
   1   3 -29    1.65    1.23
   2   3 -27    3.31    1.05
   3   3 -24   33.36    1.18
   4   3 -16    2.30    0.62
   4   3 -17    2.07    0.64
  -5   4 -35    0.08    0.89
  -1   4 -31   -0.33    1.11
   2   4 -25    7.75    1.17
   3   4 -21    0.11    0.99
  -7   5 -35    4.22    0.80
  -4   5 -33    0.76    1.02
  -2   5 -31   -0.31    1.12
   0   5 -28    0.47    1.17
   1   5 -26   10.69    1.08
  -6   6 -33    2.69    0.98
  -1   6 -28    6.74    1.05
   0   6 -26    0.56    1.00
   1   6 -23   22.72    1.29
  -2   7 -27    0.72    1.21
  -1   7 -25    6.32    1.20
   0   7 -22   -0.31    1.12
  -6   8 -29    0.28    1.02
  -4   8 -27    0.99    1.07
  -1   8 -12    0.16    0.58
 -10   9 -28    7.63    0.91
  -6   9 -26   -0.12    1.00
  -5   9 -25    2.27    1.03
  -4   9 -23    2.01    1.05
  -3   9 -12    4.76    0.61
  -7  10 -22    0.53    0.92
  -6  10 -20    1.96    0.95
   2  -1 -29    6.63    0.98
   4  -1 -23   23.51    0.99
   4   0 -23    0.11    0.88
   3   2 -25   18.39    1.17
   4   2 -20   17.11    0.89
  -4   3 -35    3.98    1.03
  -3   3 -34    1.17    1.04
  -2   3 -33    0.31    1.09
  -1   3 -32    8.29    1.20
  -4   4 -34    4.82    1.03
  -2   4 -32    0.55    1.07
  -3   5 -32    0.08    0.91
   2   5 -22    9.89    1.11
  -2   6 -29    1.35    1.21
   1   6 -22   11.04    1.20
  -8   7 -32   -0.06    0.92
  -8   8 -30    0.48    0.93
  -5   8 -28    2.51    1.03
  -3   8 -25   12.00    1.16
  -2   8 -23    2.72    1.10
  -1   8 -13    2.37    0.66
  -1   8 -19    4.16    1.00
  -8   9 -27    0.79    0.95
  -3   9 -13    6.64    0.72
  -3   9 -19    8.82    1.08
  -3   9 -20    1.31    0.98
  -6  10 -19    1.06    0.93
  -3  -3 -35    0.10    0.76
  -2  -3 -34    5.02    0.85
  -1  -3 -33    2.63    0.81
   1  -3 -30   -0.30    0.88
   4  -3 -21    2.51    0.68
   0  -2 -32   -0.21    0.84
   3  -2 -26    3.16    0.91
   4  -2 -22   10.88    0.86
   0  -1 -32   -0.10    1.01
   3  -1 -26    0.36    1.00
   0   0 -32    6.66    1.05
  -5   2 -36    1.82    0.93
   4   2 -19    9.46    0.80
  -6   3 -36    9.32    0.95
   2   3 -26   15.99    1.29
   3   3 -23   24.57    1.08
  -6   4 -35    4.88    0.90
  -3   4 -33    2.36    0.91
   1   4 -27   15.12    1.23
   3   4 -20    6.97    0.84
  -6   5 -34    0.10    0.95
  -1   5 -29   -0.07    1.15
   1   5 -25    1.28    1.12
   2   5 -21    7.26    1.09
  -7   6 -33    0.92    0.93
  -5   6 -32    1.45    1.03
  -4   6 -31    2.82    1.14
  -3   6 -30    1.55    1.18
  -1   6 -27   -0.11    1.19
  -9   7 -32    0.52    0.88
  -4   7 -29   -0.14    1.10
  -3   7 -28    8.35    1.06
  -1   7 -24    9.61    1.22
 -10   8 -30    0.43    0.92
  -9   8 -30   -0.18    0.89
  -7   8 -29    0.92    1.10
  -1   8 -14   14.09    0.75
  -1   8 -15    3.40    0.75
  -1   8 -16   -0.50    0.80
  -1   8 -17    3.80    0.88
  -9   9 -27   -0.27    0.98
  -7   9 -26    0.00    0.95
  -6   9 -25    0.51    1.08
  -5   9 -24    4.15    1.03
  -3   9 -14   21.63    0.88
  -3   9 -18   13.33    1.01
  -7  10 -21    1.75    0.91
   3  -3 -25    0.52    0.87
  -4  -2 -36    1.40    0.74
  -1  -2 -33    0.20    0.91
  -4  -1 -36    0.18    0.80
   4  -1 -22   12.88    0.86
  -4   0 -36    1.52    0.88
   4   0 -22    9.37    0.78
   1   2 -29    6.50    1.18
   2   2 -27    0.49    1.11
   3   2 -24   15.25    1.12
   4   2 -18   33.08    0.88
   0   3 -30   -0.09    1.02
   1   3 -28   -0.14    1.20
   3   3 -22    3.80    1.00
   2   4 -24   11.41    1.03
   3   4 -18    0.89    0.77
   3   4 -19    1.13    0.70
  -5   5 -33    0.13    0.99
   1   6 -21    0.88    1.08
  -2   7 -26    1.12    1.02
  -6   8 -28    0.04    1.01
  -4   8 -26    5.94    1.11
 -10   9 -27    1.37    0.98
  -3   9 -15   40.50    1.00
  -3   9 -16    1.75    0.87
  -3   9 -17    0.49    0.89
  -3  -2 -35    0.34    0.81
  -2  -2 -34   -0.12    0.86
   1  -2 -30    4.42    0.92
   2  -2 -28    0.04    0.89
  -3  -1 -35    0.62    0.82
  -1  -1 -33    1.30    0.92
   1  -1 -30    3.58    0.97
   2  -1 -28    2.03    0.95
  -2   0 -34    0.28    0.97
   2   0 -28   29.35    1.19
   4   0 -21    0.01    0.75
  -4   2 -35    7.31    1.04
  -1   2 -32   -0.07    1.11
   4   2 -16   25.90    0.73
   4   2 -17    1.87    0.60
  -7   3 -36   -0.21    0.84
  -5   3 -35    0.15    1.00
  -1   3 -31    8.33    1.21
  -5   4 -34    0.14    0.96
  -1   4 -30   -0.18    1.11
   1   4 -26   10.71    1.19
   3   4 -15   21.76    0.74
   3   4 -16    2.74    0.72
   3   4 -17    1.68    0.62
  -7   5 -34    5.01    0.95
  -4   5 -32   -0.01    1.05
  -3   5 -31    0.57    1.08
  -2   5 -30   -0.06    0.96
   1   5 -24   20.30    1.24
  -6   6 -32    4.15    1.02
  -2   6 -28    0.62    1.21
  -3   7 -27    1.26    1.16
  -1   7 -23   45.47    1.44
  -8   8 -29    1.49    0.94
  -5   8 -27    5.94    1.07
  -3   8 -24    0.81    1.08
  -2   8 -21    1.55    1.04
  -8   9 -26    1.44    0.95
  -5   9 -23    0.81    1.02
  -4   9 -21    5.14    1.02
  -3   2 -34    0.52    0.90
  -2   2 -33    0.11    0.94
   2   3 -25   21.23    1.13
   2   4 -23   21.84    1.07
  -1   6 -26   -0.16    1.03
  -9 -15 -16    0.29    0.63
  -3 -13 -14    4.55    0.67
 -13 -12 -21    0.06    0.63
 -12 -12 -21    0.17    0.63
  -2 -12 -14    2.57    0.67
  -1 -12 -12    5.43    0.62
  -9 -10 -22    0.06    0.70
  -7 -10 -21    2.24    0.78
 -13  -9 -23    0.24    0.75
 -12  -9 -23    0.91    0.78
 -11  -9 -23    1.64    0.73
  -8  -9 -22    2.05    0.75
   1  -9 -11    0.06    0.41
 -10  -8 -23    0.45    0.78
   0  -8 -14   -0.12    0.50
 -18  -7 -22    3.25    0.61
  -7  -7 -22    0.69    0.78
   0  -7 -14    0.01    0.41
  -7  -6 -22    7.10    0.82
 -19  -5 -21    0.03    0.57
  -6  -5 -21   19.54    0.81
  -2  -5 -17    1.81    0.46
  -4  -4 -19    1.70    0.62
 -15  -3 -22    1.11    0.67
 -10  -3 -22    5.88    0.75
  -6  -3 -20    6.11    0.68
  -6  -1 -18    6.34    0.45
 -10   0 -19   -0.05    0.52
  -9   1 -17   16.95    0.48
  -6 -15 -14    1.96    0.63
  -9 -14 -18    0.16    0.59
  -6 -14 -16   -0.44    0.59
  -5 -14 -15    1.87    0.65
 -13 -13 -20    0.44    0.57
 -12 -13 -20    0.47    0.59
  -8 -13 -19   -0.28    0.62
 -14 -12 -21    0.21    0.60
 -11 -12 -21    0.36    0.64
  -5 -12 -18    3.76    0.71
  -4 -12 -17    2.46    0.69
 -13 -11 -22    0.26    0.64
 -12 -11 -22    0.13    0.68
 -11 -11 -22    0.37    0.67
  -8 -11 -21   -0.18    0.72
  -4 -11 -18    0.03    0.67
 -16 -10 -22   -0.19    0.63
   1 -10 -10    0.16    0.36
 -14  -9 -23    1.78    0.70
  -6  -9 -21   -0.40    0.64
  -9  -8 -23    1.67    0.75
  -7  -8 -22    0.92    0.73
 -16  -7 -23    0.56    0.59
  -9  -7 -23    5.17    0.82
  -4  -7 -20   19.30    0.83
 -18  -6 -22   -0.06    0.56
 -16  -6 -23    1.15    0.64
  -9  -6 -23    3.22    0.82
  -1  -6 -16    2.41    0.43
 -15  -5 -23    0.01    0.65
 -17  -4 -22    0.04    0.65
 -13  -4 -23   12.34    0.78
 -12  -4 -23    9.04    0.79
  -5  -4 -20    0.52    0.58
  -3  -4 -18    0.98    0.46
  -2  -3 -16   65.77    0.74
  -9  -2 -21   72.26    1.01
  -7  -2 -20   -0.06    0.51
  -9  -1 -20    1.38    0.58
  -7  -1 -19    0.90    0.52
  -9 -16 -14   -0.29    0.50
 -11 -15 -17    0.02    0.50
  -7 -15 -15    0.13    0.57
  -7 -14 -17   -0.04    0.60
  -4 -14 -14    1.58    0.63
  -5 -13 -17    1.56    0.71
 -10 -12 -21    0.14    0.64
  -6 -12 -19    0.57    0.66
  -3 -12 -16    0.89    0.63
 -14 -11 -22    0.54    0.61
 -10 -11 -22    0.99    0.69
  -3 -11 -17    0.96    0.68
  -1 -11 -14    1.17    0.59
  -8 -10 -22    6.99    0.76
  -3 -10 -18   13.03    0.76
  -1 -10 -15    0.34    0.61
 -15  -9 -23    0.55    0.68
 -10  -9 -23    0.91    0.63
  -7  -9 -22    0.22    0.70
 -16  -8 -23    6.83    0.67
  -4  -8 -20    5.99    0.78
  -3  -8 -19    7.87    0.74
   1  -8 -12   -0.09    0.38
  -5  -7 -21    0.36    0.71
  -3  -7 -19   51.05    0.85
  -5  -6 -21   68.94    1.08
  -3  -6 -19    2.06    0.56
 -18  -5 -22    0.80    0.60
 -16  -5 -23   -0.16    0.65
  -9  -5 -23   21.14    0.94
  -7  -5 -22    0.34    0.68
  -1  -5 -16    6.84    0.50
 -14  -4 -23    0.79    0.67
 -11  -4 -23    4.28    0.66
  -6  -4 -21    1.83    0.66
  -2  -4 -17   15.54    0.56
 -16  -3 -22    0.07    0.66
  -9  -3 -22    0.16    0.70
  -6   0 -17   -0.07    0.38
 -10 -15 -17    0.83    0.53
  -8 -15 -16    1.09    0.56
 -11 -14 -19    0.05    0.57
  -8 -14 -18    0.86    0.65
  -6 -13 -18    4.62    0.70
  -4 -13 -16    0.80    0.64
  -2 -13 -13   -0.29    0.59
  -9 -12 -21    0.11    0.64
 -15 -11 -22   -0.10    0.63
  -7 -11 -21    0.84    0.70
   0 -11 -12    0.10    0.51
 -14 -10 -23    0.68    0.68
 -13 -10 -23    2.47    0.69
 -12 -10 -23    0.13    0.59
 -11 -10 -23    0.24    0.70
  -6 -10 -21   10.50    0.81
  -9  -9 -23    0.01    0.72
  -1  -9 -16    0.54    0.61
   0  -9 -14    0.03    0.48
  -8  -8 -23    1.03    0.73
  -2  -8 -18    0.18    0.64
 -17  -7 -23    0.19    0.61
 -12  -7 -24    0.07    0.76
  -8  -7 -23   19.23    0.79
  -6  -7 -22    6.43    0.79
  -2  -7 -18    5.06    0.55
 -13  -6 -24    0.20    0.68
  -8  -6 -23    3.17    0.81
  -6  -6 -22    1.09    0.74
  -2  -6 -18   26.92    0.70
  -5  -5 -21  216.70    1.54
  -4  -5 -20    6.65    0.63
  -3  -5 -19    5.40    0.61
 -15  -4 -23    6.68    0.68
 -10  -4 -23    7.09    0.69
 -13  -2 -22   13.73    0.72
 -12  -2 -22  105.06    1.16
 -11  -2 -22    0.57    0.66
  -8  -2 -21   57.44    0.94
  -4  -2 -18   32.14    0.63
 -13  -1 -21   45.56    0.84
 -11  -1 -21   76.08    0.98
  -8  -1 -20    4.12    0.58
  -8   1 -17    4.17    0.39
 -10 -14 -19    0.09    0.57
  -7 -13 -19    0.34    0.66
  -3 -13 -15    1.17    0.65
  -2 -12 -15   11.89    0.74
  -9 -11 -22    1.35    0.68
 -10 -10 -23    0.22    0.69
  -2 -10 -17    1.61    0.57
   1 -10 -11   17.81    0.54
  -5  -9 -21   18.88    0.86
   1  -9 -12    0.87    0.40
 -17  -8 -23    0.12    0.56
 -13  -8 -24    0.21    0.72
 -12  -8 -24    1.68    0.74
 -11  -8 -24    4.12    0.80
  -6  -8 -22    1.05    0.71
 -11  -7 -24    0.61    0.66
 -10  -7 -24    0.09    0.78
 -17  -6 -23   -0.19    0.55
 -14  -6 -24    1.58    0.68
 -12  -5 -24    6.44    0.73
  -8  -5 -23   17.09    0.91
  -2  -5 -18    0.67    0.53
  -7  -4 -22   49.01    0.92
 -13  -3 -23   -0.29    0.64
 -12  -3 -23    0.36    0.66
  -8  -3 -22   45.87    0.95
  -5  -3 -20    1.77    0.52
  -4  -3 -19    5.64    0.51
  -3  -3 -18    8.31    0.56
 -14  -2 -22   15.66    0.69
 -10  -2 -22   61.09    0.96
  -6  -2 -20    3.70    0.59
  -3  -2 -17    4.05    0.47
 -10  -1 -21   20.76    0.79
  -5  -1 -18    1.97    0.45
  -9 -15 -17    0.01    0.54
  -6 -15 -15    0.83    0.60
  -6 -14 -17    0.77    0.65
  -5 -14 -16    4.56    0.67
 -13 -12 -22    0.18    0.59
 -12 -12 -22    1.08    0.63
  -5 -12 -19    0.40    0.74
  -4 -12 -18    0.86    0.74
  -4 -11 -19   13.51    0.75
 -15 -10 -23    0.24    0.62
  -9 -10 -23    0.12    0.67
  -7 -10 -22    0.58    0.72
 -13  -9 -24    0.66    0.72
 -12  -9 -24    1.45    0.71
  -8  -9 -23    2.65    0.71
  -6  -9 -22    0.50    0.71
 -14  -8 -24    1.04    0.66
 -10  -8 -24    1.97    0.78
 -15  -7 -24   -0.02    0.61
  -7  -7 -23    2.18    0.77
  -1  -7 -17    2.29    0.48
 -15  -6 -24    0.00    0.59
 -10  -6 -24   16.36    0.88
  -7  -6 -23    5.52    0.80
  -1  -6 -17    4.57    0.52
 -17  -5 -23    0.17    0.61
 -14  -5 -24    4.82    0.67
 -13  -5 -24    8.08    0.72
 -11  -5 -24    2.48    0.75
 -16  -4 -23    0.10    0.61
  -4  -4 -20   25.92    0.75
  -3  -4 -19    1.05    0.55
  -1  -4 -16    8.69    0.45
 -14  -3 -23    3.88    0.66
 -11  -3 -23   41.68    0.93
 -15  -2 -22   -0.69    0.66
  -6  -1 -19    3.12    0.50
  -8   0 -19   -0.13    0.46
  -7 -15 -16    1.03    0.57
  -9 -14 -19    0.28    0.58
  -7 -14 -18    0.26    0.58
  -4 -14 -15    0.17    0.62
 -12 -13 -21    0.97    0.55
 -11 -13 -21    0.64    0.60
  -8 -13 -20    0.10    0.61
 -11 -12 -22    0.04    0.61
  -6 -12 -20    1.16    0.66
  -3 -12 -17    1.70    0.70
 -13 -11 -23    0.09    0.59
 -12 -11 -23   -0.17    0.64
 -11 -11 -23    0.47    0.63
  -8 -11 -22    2.41    0.69
  -3 -11 -18    3.08    0.68
  -1 -11 -15    2.17    0.63
  -3 -10 -19    2.86    0.70
  -1 -10 -16    0.62    0.62
   0 -10 -14    3.91    0.55
 -14  -9 -24    3.20    0.70
 -11  -9 -24    0.91    0.70
  -9  -8 -24    5.02    0.75
  -7  -8 -23    2.13    0.72
   1  -8 -13    2.38    0.41
  -9  -7 -24    5.89    0.80
  -4  -7 -21    0.16    0.73
  -3  -7 -20   71.88    1.04
  -9  -6 -24    3.20    0.83
  -4  -6 -21    3.69    0.73
  -3  -6 -20   87.89    1.05
 -15  -5 -24    0.25    0.68
  -5  -4 -21   17.18    0.71
 -15  -3 -23    4.59    0.68
 -10  -3 -23   17.29    0.80
  -2  -3 -17    9.74    0.48
  -9  -2 -22   17.28    0.78
  -7  -2 -21   71.05    0.95
  -9  -1 -21    3.91    0.61
  -7  -1 -20   21.92    0.66
 -10   0 -20    6.90    0.60
  -9   1 -18    0.75    0.39
 -10 -15 -18    0.08    0.53
  -8 -15 -17    0.11    0.58
  -6 -13 -19    1.46    0.64
  -5 -13 -18    1.02    0.62
  -4 -13 -17    4.79    0.66
  -2 -13 -14    0.98    0.61
 -10 -12 -22    0.01    0.62
  -1 -12 -14    2.75    0.61
 -14 -11 -23   -0.06    0.61
 -10 -11 -23    0.75    0.69
  -2 -11 -17    6.81    0.67
  -8 -10 -23    0.11    0.72
  -5 -10 -21    0.46    0.62
   1 -10 -12    0.32    0.47
 -15  -9 -24    0.18    0.60
 -10  -9 -24    3.00    0.63
  -7  -9 -23    2.07    0.69
  -1  -9 -17    6.45    0.63
  -5  -8 -22    0.28    0.70
  -4  -8 -21    0.40    0.62
  -3  -8 -20   18.72    0.79
 -16  -7 -24    0.27    0.58
  -5  -7 -22    0.43    0.62
  -2  -7 -19    2.82    0.67
 -18  -6 -23    0.42    0.50
 -16  -6 -24    1.67    0.59
  -5  -6 -22    2.79    0.73
  -2  -6 -19    6.47    0.62
  -9  -5 -24   -0.22    0.78
  -7  -5 -23    8.64    0.73
  -1  -5 -17    9.03    0.48
 -17  -4 -23   -0.22    0.60
 -14  -4 -24    0.34    0.68
 -13  -4 -24    3.77    0.70
 -12  -4 -24    4.09    0.71
 -11  -4 -24    1.64    0.75
  -6  -4 -22    5.13    0.79
  -2  -4 -18    5.48    0.47
  -9  -3 -23    3.04    0.71
  -6   0 -18   25.04    0.56
  -7   1 -17    0.21    0.36
 -11 -14 -20    0.26    0.55
  -8 -14 -19    0.40    0.56
  -7 -13 -20   -0.08    0.69
  -3 -13 -16   -0.16    0.64
  -9 -12 -22   -0.37    0.62
  -2 -12 -16    0.12    0.60
  -7 -11 -22    0.38    0.70
 -13 -10 -24    0.43    0.64
 -12 -10 -24    0.27    0.63
 -11 -10 -24    5.20    0.70
  -6 -10 -22    0.79    0.70
  -2 -10 -18    2.85    0.65
  -9  -9 -24    2.08    0.71
  -4  -9 -21    4.88    0.73
  -3  -9 -20    1.55    0.71
   1  -9 -13    2.44    0.44
 -16  -8 -24    0.99    0.58
  -8  -8 -24    5.92    0.75
  -2  -8 -19    5.45    0.68
  -8  -7 -24    2.69    0.75
  -6  -7 -23    7.86    0.79
  -8  -6 -24    0.23    0.81
  -6  -6 -23    8.41    0.78
   0  -6 -16    0.33    0.44
 -18  -5 -23    0.30    0.53
 -16  -5 -24    2.84    0.67
  -4  -5 -21    0.32    0.62
  -3  -5 -20   33.84    0.73
 -10  -4 -24    6.36    0.77
 -16  -3 -23    3.22    0.66
  -4  -3 -20   12.58    0.63
  -8  -2 -22   19.25    0.77
  -4  -2 -19    9.92    0.55
 -12  -1 -22    0.94    0.65
  -9 -15 -18    0.08    0.50
  -6 -15 -16   -0.07    0.57
 -10 -14 -20    0.06    0.55
  -5 -14 -17   -0.31    0.63
  -9 -11 -23    0.69    0.65
 -14 -10 -24    0.95    0.63
 -10 -10 -24    0.60    0.66
  -5  -9 -22    1.62    0.73
 -13  -8 -25    2.67    0.66
 -12  -8 -25    0.82    0.72
 -11  -8 -25    1.79    0.73
  -6  -8 -23    0.07    0.61
   0  -8 -16    0.41    0.43
   1  -8 -14   12.02    0.50
 -17  -7 -24    0.90    0.54
 -14  -7 -25    1.51    0.63
 -12  -7 -25    2.18    0.62
 -11  -7 -25    2.39    0.75
  -1  -7 -18   10.40    0.61
   1  -7 -14    4.14    0.38
 -13  -6 -25    0.43    0.66
  -1  -6 -18   -0.19    0.52
  -8  -5 -24   -0.29    0.77
  -2  -5 -19   17.05    0.59
 -15  -4 -24   -0.08    0.59
  -7  -4 -23   15.16    0.74
  -1  -4 -17    0.23    0.47
  -8  -3 -23    8.98    0.76
  -5  -3 -21    1.27    0.64
  -3  -3 -19   15.02    0.61
  -1  -3 -16   32.90    0.55
 -13  -2 -23    0.07    0.60
 -12  -2 -23   50.42    0.91
 -11  -2 -23   11.71    0.72
  -6  -2 -21    0.47    0.60
  -3  -2 -18    0.64    0.45
 -13  -1 -22   -0.28    0.58
 -11  -1 -22    2.16    0.60
  -8  -1 -21   27.24    0.73
  -5  -1 -19    0.75    0.46
  -8   1 -18   33.70    0.57
  -7 -15 -17    0.19    0.54
  -9 -14 -20    0.21    0.57
  -6 -14 -18    1.34    0.58
  -4 -14 -16    0.06    0.56
  -8 -13 -21   -0.02    0.59
 -12 -12 -23    0.48    0.57
  -5 -12 -20    0.24    0.65
  -4 -12 -19    1.37    0.66
  -3 -12 -18    0.12    0.63
  -8 -11 -23    0.44    0.66
  -4 -11 -20    0.89    0.58
  -3 -11 -19    0.13    0.69
  -1 -11 -16    2.67    0.62
   0 -11 -14    0.18    0.52
 -15 -10 -24    0.82    0.61
  -9 -10 -24    0.49    0.65
  -7 -10 -23    1.17    0.61
  -1 -10 -17    0.45    0.63
  -8  -9 -24    0.40    0.67
  -6  -9 -23    2.23    0.73
   0  -9 -16    0.23    0.54
 -10  -8 -25    3.85    0.75
 -10  -7 -25    3.61    0.77
  -7  -7 -24    0.74    0.75
 -17  -6 -24   -0.01    0.51
 -14  -6 -25    0.91    0.61
 -10  -6 -25    5.64    0.81
  -7  -6 -24    3.22    0.78
 -13  -5 -25    0.19    0.65
 -12  -5 -25    8.81    0.73
 -11  -5 -25    7.26    0.74
  -6  -5 -23   -0.22    0.66
   0  -5 -16    0.11    0.38
  -5  -4 -22   31.65    0.89
  -4  -4 -21    4.36    0.61
  -3  -4 -20    7.15    0.65
 -13  -3 -24    0.91    0.62
 -12  -3 -24    0.13    0.65
 -11  -3 -24   33.28    0.88
  -2  -3 -18   60.10    0.76
 -14  -2 -23    0.22    0.60
 -10  -2 -23    0.32    0.66
 -10  -1 -22  133.41    1.18
  -6  -1 -20    5.58    0.54
  -8   0 -20    0.60    0.55
  -8 -15 -18   -0.23    0.55
  -7 -14 -19    1.62    0.57
 -11 -13 -22    0.05    0.53
  -5 -13 -19    0.84    0.64
  -4 -13 -18    2.05    0.60
  -2 -13 -15    1.77    0.56
 -13 -12 -23    1.14    0.53
 -11 -12 -23    0.01    0.58
 -10 -12 -23    0.15    0.60
  -6 -12 -21    0.22    0.63
  -1 -12 -15    0.66    0.55
 -13 -11 -24    0.05    0.56
 -12 -11 -24    1.26    0.61
 -11 -11 -24    0.17    0.59
  -2 -11 -18   12.16    0.71
  -5 -10 -22   11.05    0.79
   1 -10 -13   20.13    0.58
 -13  -9 -25    0.04    0.65
 -12  -9 -25    5.39    0.65
 -11  -9 -25    0.52    0.70
   1  -9 -14    0.30    0.44
   2  -9 -11    3.59    0.40
  -7  -8 -24    0.79    0.62
  -4  -8 -22    0.32    0.71
 -15  -7 -25    1.14    0.57
  -9  -7 -25   -0.02    0.79
  -5  -7 -23    6.94    0.75
  -4  -7 -22    0.00    0.61
 -15  -6 -25    0.30    0.57
  -9  -6 -25    3.20    0.78
  -4  -6 -22   11.83    0.77
  -3  -6 -21    8.15    0.72
 -17  -5 -24   -0.29    0.56
 -14  -5 -25    2.06    0.63
  -1  -5 -18   46.94    0.70
 -16  -4 -24   -0.02    0.57
 -14  -3 -24    4.12    0.63
 -10  -3 -24    0.99    0.71
  -9  -2 -23   36.43    0.91
  -7  -2 -22   10.20    0.70
  -2  -2 -17  102.47    0.85
  -7  -1 -21    0.33    0.57
  -9   1 -19   12.36    0.53
  -8 -14 -20    0.61    0.56
  -3 -14 -15    0.53    0.56
  -6 -13 -20    2.83    0.62
  -3 -13 -17    0.82    0.59
  -2 -12 -17    0.12    0.63
 -10 -11 -24    0.67    0.64
   1 -11 -12    7.13    0.54
  -8 -10 -24   -0.02    0.69
  -6 -10 -23    1.03    0.69
  -2 -10 -19    5.52    0.68
 -14  -9 -25   -0.31    0.60
 -10  -9 -25    0.24    0.66
  -7  -9 -24    2.93    0.71
  -9  -8 -25    4.17    0.65
  -2  -8 -20    4.32    0.69
   2  -8 -12    0.17    0.40
  -2  -7 -20    0.32    0.58
   1  -7 -15   16.85    0.52
  -5  -6 -23    8.89    0.68
  -2  -6 -20    1.32    0.56
 -15  -5 -25    6.46    0.68
  -7  -5 -24    0.13    0.67
  -4  -5 -22  143.96    1.32
  -3  -5 -21   28.19    0.81
 -13  -4 -25   18.06    0.81
 -12  -4 -25    6.56    0.70
  -6  -4 -23   34.58    0.85
 -15  -3 -24   -0.28    0.63
  -9  -1 -22  110.99    1.09
 -10   0 -21    0.37    0.54
  -6   0 -19   -0.01    0.41
  -7   1 -18   -0.02    0.40
  -9 -15 -19    0.81    0.54
  -6 -15 -17    0.16    0.57
 -10 -14 -21    0.47    0.53
  -5 -14 -18    5.19    0.66
  -7 -13 -21    1.69    0.60
  -9 -12 -23    0.41    0.58
  -9 -11 -24    0.40    0.62
  -7 -11 -23    0.57    0.65
 -13 -10 -25    3.86    0.66
 -12 -10 -25    0.03    0.63
 -11 -10 -25    0.47    0.63
   0 -10 -16   -0.18    0.57
  -9  -9 -25    0.50    0.68
  -5  -9 -23    0.73    0.70
 -16  -8 -25    0.00    0.53
  -8  -8 -25    2.63    0.71
  -6  -8 -24    4.96    0.72
   1  -8 -15    2.66    0.47
 -16  -7 -25    0.11    0.53
  -8  -7 -25    9.74    0.79
  -6  -7 -24    2.01    0.73
  -1  -7 -19   52.83    0.87
 -16  -6 -25    0.35    0.54
  -8  -6 -25    0.38    0.80
  -6  -6 -24    6.12    0.79
  -5  -5 -23    1.13    0.76
  -2  -5 -20   68.98    0.93
 -14  -4 -25    0.11    0.62
 -11  -4 -25    5.53    0.73
 -10  -4 -25    4.78    0.72
  -1  -4 -18    4.47    0.48
   0  -4 -16    3.72    0.40
  -9  -3 -24   -0.01    0.60
  -4  -3 -21    2.67    0.64
  -3  -3 -20    0.07    0.55
  -1  -3 -17    5.11    0.41
  -4  -2 -20   16.52    0.62
  -7 -15 -18    0.38    0.51
  -6 -14 -19    0.06    0.55
  -4 -14 -17    0.49    0.56
  -2 -13 -16    0.46    0.60
  -5 -12 -21    7.82    0.69
  -4 -12 -20    5.65    0.68
  -3 -12 -19    0.24    0.63
  -4 -11 -21    3.66    0.67
  -3 -11 -20    5.05    0.69
  -1 -11 -17    1.04    0.61
 -14 -10 -25   -0.18    0.57
 -10 -10 -25    0.24    0.64
  -7 -10 -24    1.44    0.67
  -1 -10 -18    3.21    0.64
   1 -10 -14    1.05    0.50
   2  -9 -12    0.02    0.40
 -12  -8 -26    0.25    0.65
 -11  -7 -26    9.29    0.78
 -12  -6 -26    0.84    0.67
  -1  -6 -19    1.58    0.51
 -16  -5 -25    0.72    0.60
  -8  -5 -25    0.72    0.76
  -6  -5 -24    2.20    0.77
   1  -5 -15    4.03    0.41
 -17  -4 -24    0.22    0.51
  -7  -4 -24    1.19    0.76
  -4  -4 -22   31.55    0.87
  -8  -3 -24    1.23    0.71
  -5  -3 -22    0.20    0.59
 -12  -2 -24   11.12    0.74
  -8  -2 -23    0.18    0.58
  -6  -2 -22   33.44    0.81
  -3  -2 -19    8.50    0.47
 -12  -1 -23    0.26    0.63
  -8  -1 -22   21.48    0.71
  -5  -1 -20    0.16    0.49
  -8   1 -19  101.97    0.88
  -9 -14 -21    0.95    0.55
  -7 -14 -20    0.20    0.54
  -3 -14 -16    0.61    0.62
  -8 -13 -22    1.10    0.57
  -5 -13 -20    0.23    0.61
  -4 -13 -19   -0.24    0.60
 -12 -12 -24    0.02    0.56
  -8 -12 -23   -0.31    0.52
  -6 -12 -22    0.58    0.64
  -1 -12 -16    0.66    0.56
   0 -12 -14   21.15    0.68
  -8 -11 -24    0.41    0.65
  -6 -11 -23    2.91    0.67
  -2 -11 -19    0.60    0.66
   1 -11 -13    5.57    0.55
  -9 -10 -25    2.12    0.67
  -8  -9 -25    0.34    0.58
  -6  -9 -24    0.75    0.59
   1  -9 -15    0.31    0.48
 -13  -8 -26   -0.44    0.60
 -11  -8 -26    1.57    0.69
 -10  -8 -26    0.74    0.70
  -7  -8 -25    0.01    0.69
   2  -8 -13   49.35    0.66
 -14  -7 -26    0.25    0.58
 -10  -7 -26    0.09    0.72
  -7  -7 -25    0.25    0.72
  -3  -7 -22   -0.14    0.71
   2  -7 -13    1.86    0.38
 -14  -6 -26    1.84    0.58
 -13  -6 -26    8.73    0.67
 -10  -6 -26   11.92    0.81
  -7  -6 -25    1.00    0.78
  -3  -6 -22    6.22    0.72
  -1  -5 -19    2.83    0.56
 -15  -4 -25    4.64    0.61
  -9  -4 -25   11.33    0.79
  -5  -4 -23   11.81    0.83
  -3  -4 -21    0.07    0.55
 -12  -3 -25    2.10    0.70
  -2  -3 -19   12.61    0.52
 -13  -2 -24   -0.24    0.56
 -11  -2 -24    3.57    0.66
 -10  -2 -24   10.48    0.78
  -2  -2 -18   24.05    0.58
 -13  -1 -23   -1.15    0.59
 -11  -1 -23    2.94    0.60
  -6  -1 -21    8.03    0.59
  -8 -15 -19    0.49    0.49
 -11 -13 -23   -0.07    0.52
  -6 -13 -21    0.34    0.59
  -3 -13 -18    1.73    0.61
 -11 -12 -24   -0.03    0.48
 -10 -12 -24   -0.09    0.56
  -2 -12 -18    9.43    0.68
 -12 -11 -25    1.12    0.57
 -11 -11 -25    0.22    0.58
  -5 -10 -23    0.21    0.60
  -2 -10 -20    1.62    0.66
 -13  -9 -26    1.00    0.63
 -12  -9 -26    1.38    0.68
 -11  -9 -26    0.61    0.67
  -4  -8 -23    0.29    0.61
  -3  -8 -22    0.20    0.62
  -2  -8 -21    1.53    0.69
   0  -8 -18   12.94    0.66
   1  -8 -16    0.03    0.49
 -15  -7 -26    0.19    0.61
  -9  -7 -26    0.67    0.77
  -2  -7 -21    5.78    0.63
   1  -7 -16    1.50    0.45
  -9  -6 -26    6.06    0.79
  -5  -6 -24   29.36    0.89
  -4  -6 -23    0.19    0.61
  -2  -6 -21    4.66    0.72
   0  -6 -18    0.83    0.51
 -13  -5 -26    2.30    0.64
 -12  -5 -26    1.49    0.65
 -11  -5 -26    0.27    0.67
  -2  -4 -20   71.65    0.86
 -13  -3 -25    0.85    0.61
 -11  -3 -25    9.40    0.72
 -14  -2 -24    1.14    0.60
  -7  -2 -23   10.00    0.70
 -10  -1 -23    3.40    0.63
  -8   0 -21   -0.06    0.52
  -6   1 -18    6.47    0.44
  -6 -15 -18   -0.23    0.56
  -8 -14 -21   -0.28    0.54
  -5 -14 -19    0.29    0.62
  -7 -13 -22   -0.10    0.56
  -1 -13 -15    0.56    0.61
  -9 -12 -24    0.80    0.56
 -10 -11 -25    0.18    0.60
  -7 -11 -24    0.08    0.63
  -1 -11 -18   -0.12    0.66
   0 -11 -16   -0.15    0.58
  -8 -10 -25    1.83    0.66
  -6 -10 -24    0.86    0.69
 -14  -9 -26    0.70    0.57
 -10  -9 -26   -0.14    0.64
  -7  -9 -25    1.89    0.67
  -4  -9 -23    1.82    0.73
  -3  -9 -22    0.20    0.69
   2  -9 -13    6.71    0.47
 -15  -8 -26    0.40    0.54
  -9  -8 -26    0.73    0.61
  -5  -8 -24    3.37    0.62
  -1  -7 -20   19.35    0.77
 -15  -6 -26    2.33    0.56
 -17  -5 -25    2.53    0.54
 -14  -5 -26    0.72    0.58
  -7  -5 -25    6.94    0.72
  -4  -5 -23   16.37    0.80
  -3  -5 -22   25.23    0.75
  -6  -4 -24   14.99    0.75
 -14  -3 -25    6.00    0.63
 -10  -3 -25   47.74    0.95
  -1  -3 -18    7.92    0.51
   0  -3 -16    0.03    0.35
  -9  -2 -24   42.68    0.91
  -9  -1 -23    3.90    0.65
  -7  -1 -22   32.17    0.76
 -10   0 -22   14.27    0.70
  -6   0 -20   11.47    0.52
  -4   0 -18   14.02    0.47
  -9   1 -20    1.21    0.51
  -7   1 -19    0.96    0.43
  -7 -15 -19    0.03    0.52
  -6 -14 -20    0.49    0.57
  -4 -14 -18    0.07    0.56
  -2 -13 -17   -0.02    0.56
  -5 -12 -22   -0.10    0.60
  -4 -12 -21    1.19    0.66
  -3 -12 -20    0.77    0.70
  -1 -12 -17    0.42    0.64
  -9 -11 -25    0.80    0.60
  -3 -11 -21    0.39    0.64
   1 -11 -14    0.94    0.55
 -12 -10 -26    0.03    0.61
 -11 -10 -26    0.22    0.57
  -1 -10 -19    1.13    0.64
   1 -10 -15    0.53    0.53
   2 -10 -12   -0.04    0.40
  -9  -9 -26    1.80    0.68
  -5  -9 -24    4.28    0.72
   0  -9 -18   -0.12    0.60
   1  -9 -16    0.45    0.55
  -8  -8 -26    0.07    0.71
  -6  -8 -25   10.34    0.77
  -8  -7 -26    1.17    0.74
  -6  -7 -25    6.92    0.68
   2  -7 -14   33.22    0.57
  -8  -6 -26    6.93    0.83
  -6  -6 -25   39.16    0.97
  -1  -6 -20   13.33    0.62
 -15  -5 -26    0.44    0.64
  -5  -5 -24    8.51    0.71
  -2  -5 -21    6.26    0.59
   0  -5 -18    0.05    0.43
   1  -5 -16    6.99    0.46
 -13  -4 -26    1.30    0.60
 -12  -4 -26    1.69    0.64
 -11  -4 -26    5.29    0.73
  -1  -4 -19   15.34    0.53
 -15  -3 -25    0.04    0.61
  -9  -3 -25    2.48    0.72
  -5  -3 -23    9.17    0.75
  -4  -3 -22   16.10    0.74
  -3  -3 -21    2.03    0.60
  -3  -2 -20    4.20    0.55
  -1  -2 -17    0.51    0.46
  -9 -14 -22    1.14    0.56
  -7 -14 -21    1.95    0.55
  -3 -14 -17    7.64    0.65
  -5 -13 -21    1.50    0.61
  -4 -13 -20    0.27    0.59
  -8 -12 -24   -0.23    0.59
  -2 -11 -20    0.72    0.65
 -13 -10 -26    0.91    0.59
 -10 -10 -26    0.93    0.61
  -7 -10 -25    0.38    0.67
  -4 -10 -23   10.83    0.75
  -6  -9 -25    0.27    0.66
   2  -8 -14   -0.09    0.40
 -11  -7 -27    2.83    0.68
  -3  -7 -23   15.62    0.78
 -16  -6 -26    0.01    0.51
  -8  -5 -26    4.61    0.78
  -6  -5 -25    3.81    0.80
  -1  -5 -20   36.11    0.78
 -14  -4 -26    7.43    0.63
 -10  -4 -26    0.85    0.67
  -3  -4 -22    0.11    0.70
  -2  -3 -20    5.05    0.59
  -8  -2 -24   11.87    0.74
  -6  -2 -23    6.39    0.70
  -8  -1 -23   75.13    0.97
  -5  -1 -21    1.48    0.52
  -4  -1 -20    6.15    0.51
  -8   1 -20    4.21    0.51
  -8 -15 -20   -0.38    0.45
  -8 -13 -23    0.53    0.54
  -6 -13 -22    1.37    0.60
  -3 -13 -19    1.73    0.60
  -2 -12 -19    0.13    0.61
  -8 -11 -25    0.19    0.62
  -6 -11 -24    0.94    0.65
  -9 -10 -26    3.69    0.66
  -5 -10 -24    0.45    0.69
  -2 -10 -21    6.40    0.73
   0 -10 -18    4.60    0.69
  -8  -9 -26    1.19    0.57
 -12  -8 -27    1.46    0.63
 -11  -8 -27    1.11    0.68
  -7  -8 -26    0.56    0.68
  -4  -8 -24    0.07    0.68
  -3  -8 -23    2.06    0.71
  -2  -8 -22    6.23    0.72
   1  -8 -17    3.10    0.58
 -13  -7 -27    2.25    0.61
 -10  -7 -27    1.42    0.73
  -7  -7 -26   10.08    0.78
  -4  -7 -24    6.29    0.73
  -2  -7 -22   11.43    0.75
 -13  -6 -27    2.16    0.60
 -12  -6 -27    0.18    0.64
  -7  -6 -26    0.39    0.76
  -4  -6 -24   21.28    0.85
  -3  -6 -23    2.26    0.70
  -2  -6 -22   10.90    0.74
   1  -6 -17    4.67    0.50
 -16  -5 -26    0.19    0.54
  -9  -4 -26    3.94    0.72
   0  -4 -18   10.44    0.52
  -8  -3 -25    0.05    0.70
 -13  -2 -25    1.19    0.67
 -12  -2 -25    2.79    0.61
 -11  -2 -25   33.30    0.82
  -2  -2 -19    9.38    0.47
 -12  -1 -24    7.81    0.66
 -11  -1 -24    0.81    0.65
  -6  -1 -22    7.48    0.63
  -5 -15 -18    2.79    0.56
  -8 -14 -22    0.42    0.56
  -1 -13 -16    0.26    0.60
 -11 -12 -25    0.71    0.55
 -10 -12 -25    0.03    0.53
  -1 -11 -19    0.88    0.62
   1 -10 -16    0.73    0.58
   2 -10 -13    2.29    0.44
 -12  -9 -27    0.06    0.63
 -11  -9 -27    0.15    0.62
  -3  -9 -23    0.20    0.69
   2  -9 -14    1.59    0.45
 -10  -8 -27    0.26    0.59
  -5  -8 -25    0.08    0.70
 -14  -7 -27    0.25    0.56
  -9  -7 -27    0.85    0.75
  -5  -7 -25    1.10    0.71
  -1  -7 -21   93.94    1.08
   2  -7 -15   11.32    0.49
 -14  -6 -27    1.85    0.58
  -5  -6 -25   -0.18    0.75
 -13  -5 -27    4.95    0.67
 -12  -5 -27    1.13    0.66
 -11  -5 -27    7.78    0.69
  -3  -5 -23   29.36    0.86
 -15  -4 -26    2.12    0.57
   1  -4 -16    8.90    0.47
 -12  -3 -26   -0.08    0.61
 -11  -3 -26    0.64    0.64
  -1  -3 -19    0.74    0.51
 -10  -2 -25    0.41    0.65
  -7  -2 -24    8.73    0.71
 -10  -1 -24   76.97    0.99
  -8   0 -22   58.64    0.85
  -6   1 -19    3.27    0.44
  -5   1 -18    2.07    0.41
  -6 -15 -19   -0.14    0.49
  -6 -14 -21    0.55    0.62
  -5 -14 -20   -0.02    0.57
  -4 -14 -19    0.65    0.56
  -7 -13 -23   -0.13    0.56
  -2 -13 -18    4.17    0.58
  -9 -12 -25    0.36    0.55
  -4 -12 -22    1.70    0.63
  -1 -12 -18   -0.14    0.59
   0 -12 -16    0.09    0.53
 -12 -11 -26    2.19    0.50
 -11 -11 -26    1.37    0.55
 -10 -11 -26    0.28    0.59
  -7 -11 -25    0.28    0.63
   1 -11 -15    1.78    0.53
  -8 -10 -26    0.30    0.62
  -6 -10 -25    0.56    0.65
  -1 -10 -20    0.97    0.65
 -13  -9 -27    0.75    0.58
 -10  -9 -27    0.84    0.66
  -7  -9 -26    0.44    0.65
  -4  -9 -24    0.43    0.61
   1  -9 -17    7.10    0.61
  -9  -8 -27    0.30    0.68
  -1  -8 -21   13.68    0.75
   2  -8 -15    3.34    0.48
 -15  -7 -27    1.41    0.56
  -6  -7 -26    8.22    0.77
  -9  -6 -27   10.15    0.79
  -1  -6 -21    0.82    0.67
   2  -6 -15   20.81    0.51
 -10  -5 -27    0.38    0.69
  -7  -5 -26    0.09    0.67
  -4  -5 -24    0.58    0.63
  -2  -5 -22    9.66    0.72
   1  -5 -17    8.85    0.45
  -6  -4 -25    4.77    0.69
  -1  -4 -20    8.87    0.52
 -13  -3 -26    0.53    0.59
 -10  -3 -26    0.34    0.70
  -4  -3 -23   13.71    0.77
 -14  -2 -25    0.88    0.57
  -9  -2 -25    1.84    0.67
  -9  -1 -24   31.42    0.86
  -7  -1 -23    3.28    0.63
  -2  -1 -18    4.81    0.45
  -6   0 -21   -0.05    0.49
  -4   0 -19    0.05    0.42
  -9   1 -21    3.60    0.55
  -7 -15 -20    0.57    0.48
  -3 -14 -18    0.20    0.58
  -4 -13 -21    1.02    0.64
  -5 -12 -23   -0.09    0.61
  -3 -12 -21    1.15    0.62
  -9 -11 -26   -0.05    0.57
  -3 -11 -22    6.86    0.61
  -2 -11 -21    0.16    0.66
   2 -10 -14    0.17    0.52
  -9  -9 -27   -0.12    0.64
  -5  -9 -25    2.31    0.62
   3  -9 -11   14.70    0.47
  -8  -8 -27    3.46    0.72
  -6  -8 -26    0.32    0.68
  -8  -7 -27    0.22    0.73
 -15  -6 -27    0.28    0.52
  -8  -6 -27    0.27    0.75
  -6  -6 -26    1.19    0.75
 -14  -5 -27    1.91    0.61
  -5  -5 -25    3.61    0.69
  -1  -5 -21    2.91    0.65
 -16  -4 -26   -0.25    0.54
 -12  -4 -27    9.01    0.74
 -11  -4 -27    2.70    0.74
 -14  -3 -26   -0.05    0.58
  -9  -3 -26   10.97    0.76
  -5  -3 -24    8.26    0.77
  -3  -3 -22    3.44    0.59
  -2  -3 -21    1.21    0.58
  -3  -2 -21   15.05    0.57
  -4  -1 -21    4.94    0.54
 -10   0 -23   -0.07    0.57
  -7   1 -20   22.21    0.55
  -7 -14 -22    0.39    0.51
  -8 -13 -24   -0.09    0.54
  -5 -13 -22    0.10    0.57
  -3 -13 -20    1.53    0.60
  -1 -13 -17    0.99    0.60
  -8 -12 -25   -0.36    0.56
  -2 -12 -20    3.38    0.62
   0 -11 -18   -0.03    0.60
 -12 -10 -27    0.31    0.59
 -11 -10 -27    0.75    0.58
 -10 -10 -27    0.62    0.60
  -7 -10 -26   -0.01    0.63
  -4 -10 -24    0.63    0.67
  -2 -10 -22    1.16    0.67
   1 -10 -17    0.45    0.62
  -6  -9 -26    0.00    0.67
   2  -9 -15    1.75    0.49
  -3  -8 -24    0.02    0.71
   1  -8 -18   18.72    0.67
   3  -8 -12    0.60    0.34
  -4  -7 -25    7.51    0.75
  -3  -7 -24    1.53    0.70
  -2  -7 -23   10.97    0.77
   0  -7 -20    0.17    0.55
  -3  -6 -24    0.78    0.70
   0  -6 -20    1.94    0.64
   1  -6 -18   -0.11    0.44
 -15  -5 -27    0.93    0.58
 -13  -4 -27   -0.25    0.59
 -10  -4 -27    0.81    0.67
  -4  -4 -24    1.41    0.75
  -3  -4 -23    3.94    0.65
  -2  -4 -22   13.85    0.73
   0  -3 -18   -0.36    0.45
  -8  -2 -25    8.11    0.75
  -6  -2 -24   42.42    0.89
  -2  -2 -20    0.50    0.51
  -8  -1 -24    0.76    0.69
  -5  -1 -22    6.32    0.59
  -6 -13 -23   -0.34    0.54
  -2 -13 -19    3.15    0.64
  -8 -11 -26   -0.08    0.59
  -6 -11 -25    0.58    0.61
  -1 -11 -20   13.89    0.75
   1 -11 -16    2.34    0.56
  -9 -10 -27    3.14    0.65
  -5 -10 -25   -0.02    0.65
  -8  -9 -27    0.42    0.56
   0  -9 -20    0.42    0.64
   1  -9 -18   13.85    0.68
 -12  -8 -28    4.34    0.63
 -11  -8 -28    4.71    0.67
  -7  -8 -27   -0.14    0.68
  -4  -8 -25    3.62    0.70
  -2  -8 -23    2.22    0.71
   2  -8 -16   15.51    0.59
 -13  -7 -28    0.11    0.56
 -10  -7 -28    4.53    0.70
  -7  -7 -27    5.51    0.75
  -1  -7 -22   -0.39    0.68
   2  -7 -16    1.25    0.41
 -12  -6 -28    0.22    0.59
  -7  -6 -27    2.20    0.78
  -4  -6 -25    0.28    0.72
  -2  -6 -23   15.43    0.70
  -8  -5 -27    1.07    0.67
   1  -5 -18   47.59    0.72
 -14  -4 -27   -0.15    0.56
  -9  -4 -27    1.27    0.70
  -5  -4 -25    1.57    0.77
   1  -4 -17    0.08    0.38
  -8  -3 -26    0.39    0.69
  -1  -3 -20    0.14    0.53
  -6  -1 -23   26.98    0.76
  -8   1 -21   27.92    0.64
  -6 -15 -20    0.11    0.48
  -5 -15 -19    0.27    0.48
  -8 -14 -23    0.26    0.48
  -5 -14 -21    1.23    0.57
  -4 -14 -20    2.21    0.56
 -10 -12 -26    1.05    0.54
  -1 -12 -19    0.45    0.62
  -6 -10 -26    2.21    0.65
  -1 -10 -21    2.54    0.67
   2 -10 -15    2.20    0.57
  -4  -9 -25    0.03    0.71
  -3  -9 -24   15.50    0.78
  -2  -9 -23    0.44    0.72
   3  -9 -12    4.88    0.40
 -10  -8 -28    0.10    0.65
  -5  -8 -26    0.08    0.67
  -1  -8 -22    0.75    0.68
   3  -8 -13    0.11    0.41
  -9  -7 -28    2.71    0.72
  -5  -7 -26    0.31    0.62
   3  -7 -13   13.96    0.43
 -13  -6 -28    2.50    0.58
  -5  -6 -26    5.87    0.77
  -1  -6 -22   11.28    0.75
  -4  -5 -25    4.70    0.79
  -3  -5 -24   -0.14    0.62
  -2  -5 -23   11.83    0.78
   0  -5 -20    0.34    0.50
  -6  -4 -26   -0.06    0.76
  -1  -4 -21   16.02    0.61
 -13  -2 -26    9.64    0.70
 -12  -2 -26    6.77    0.63
 -11  -2 -26    6.58    0.67
 -10  -2 -26    3.96    0.71
  -7  -2 -25    2.33    0.70
  -1  -2 -19    1.82    0.50
 -12  -1 -25    5.63    0.67
 -11  -1 -25    6.66    0.61
  -2  -1 -19    7.89    0.49
  -8   0 -23   -0.08    0.58
  -4   0 -20    0.37    0.45
  -6   1 -20    5.66    0.49
  -5   1 -19    0.62    0.39
  -6 -14 -22    0.26    0.54
  -3 -14 -19    0.65    0.56
  -7 -13 -24   -0.15    0.53
  -9 -12 -26    2.14    0.55
  -5 -12 -24   -0.16    0.57
  -4 -12 -23    1.19    0.61
  -3 -12 -22    1.77    0.63
 -10 -11 -27    0.71    0.55
  -7 -11 -26    1.58    0.61
  -3 -11 -23    0.04    0.62
  -2 -11 -22    3.96    0.67
  -8 -10 -27    0.49    0.60
 -12  -9 -28    0.26    0.57
 -11  -9 -28    0.58    0.60
 -10  -9 -28    7.83    0.67
  -7  -9 -27    2.71    0.57
  -5  -9 -26    2.75    0.72
   2  -9 -16   -0.04    0.51
  -9  -8 -28    1.68    0.67
   1  -8 -19    3.85    0.63
 -14  -7 -28    3.76    0.56
  -6  -7 -27   12.77    0.79
 -14  -6 -28    5.16    0.55
  -9  -6 -28    4.45    0.73
   1  -6 -19    1.14    0.54
 -13  -5 -28    0.31    0.57
 -12  -5 -28    0.24    0.61
 -11  -5 -28    0.54    0.63
 -10  -5 -28    8.11    0.71
  -7  -5 -27    2.15    0.68
  -5  -5 -26    5.59    0.81
  -1  -5 -22    5.43    0.68
   2  -5 -16   -0.10    0.41
 -15  -4 -27    0.24    0.52
 -12  -3 -27   -0.04    0.61
 -11  -3 -27    0.29    0.63
 -10  -3 -27   23.97    0.80
  -7  -3 -26   12.71    0.79
  -4  -3 -24    8.58    0.79
  -3  -2 -22    0.34    0.59
 -10  -1 -25   18.49    0.72
  -7  -1 -24    0.11    0.62
  -6   0 -22    5.63    0.58
  -4   1 -18    3.18    0.39
  -7 -14 -23    0.30    0.53
  -5 -13 -23    0.60    0.56
  -4 -13 -22    0.13    0.56
  -3 -13 -21    1.06    0.60
  -1 -13 -18    0.38    0.57
  -2 -12 -21   -0.21    0.60
  -9 -11 -27    1.37    0.57
   1 -11 -17    1.22    0.55
  -4 -10 -25    0.66    0.66
   0 -10 -20   23.70    0.78
   1 -10 -18    2.99    0.60
  -9  -9 -28    0.23    0.65
   3  -9 -13    6.44    0.47
  -8  -8 -28    0.16    0.68
  -6  -8 -27    6.50    0.63
   2  -8 -17    0.08    0.52
  -8  -7 -28    3.49    0.74
  -3  -7 -25   14.48    0.78
   2  -7 -17    7.72    0.52
   3  -7 -14    2.55    0.40
  -8  -6 -28    0.14    0.73
  -6  -6 -27    2.18    0.67
 -14  -5 -28    0.18    0.60
  -4  -4 -25    0.71    0.76
   0  -4 -20   60.77    0.85
   1  -4 -18    4.79    0.51
 -13  -3 -27    1.16    0.59
  -9  -3 -27    0.75    0.69
  -2  -3 -22   -0.02    0.55
  -9  -2 -26    3.26    0.67
  -2  -2 -21    0.30    0.56
  -9  -1 -25   24.82    0.77
  -5  -1 -23    2.77    0.61
  -4  -1 -22   12.66    0.63
 -10   0 -24    4.02    0.64
  -9   1 -22  113.30    1.01
  -7   1 -21    0.32    0.47
  -8 -13 -25    0.34    0.53
  -6 -13 -24    1.45    0.55
  -2 -13 -20    0.23    0.63
  -8 -12 -26    0.16    0.53
  -1 -12 -20    2.18    0.68
   0 -12 -18    3.66    0.59
  -6 -11 -26    0.03    0.60
  -1 -11 -21   23.39    0.81
 -10 -10 -28    3.61    0.58
  -7 -10 -27    0.40    0.61
  -5 -10 -26    0.57    0.65
   2 -10 -16    5.20    0.62
  -6  -9 -27   -0.02    0.66
   1  -9 -19   37.46    0.82
  -4  -8 -26    5.07    0.70
  -3  -8 -25   10.90    0.78
  -2  -8 -24   42.74    0.94
   3  -8 -14    2.93    0.41
  -4  -7 -26    2.76    0.72
  -2  -7 -24    9.72    0.68
  -4  -6 -26    0.36    0.72
  -3  -6 -25    2.60    0.73
  -2  -6 -24   16.24    0.79
   3  -6 -14    1.41    0.38
  -6  -5 -27    1.69    0.81
   1  -5 -19    2.54    0.54
 -12  -4 -28    0.50    0.61
 -11  -4 -28    8.12    0.70
 -10  -4 -28    0.48    0.74
  -5  -4 -26    2.10    0.77
  -2  -4 -23   21.91    0.74
 -14  -3 -27   -0.08    0.55
  -1  -3 -21    0.68    0.58
   1  -3 -17    5.30    0.42
  -8  -2 -26    4.28    0.71
  -6  -2 -25   -0.10    0.68
  -8  -1 -25   15.14    0.79
  -1  -1 -18  127.71    0.90
  -7   2 -19    0.49    0.42
  -5 -15 -20   -0.24    0.46
  -5 -14 -22   -0.16    0.58
  -4 -14 -21    0.14    0.54
   1 -12 -16   -0.09    0.55
  -8 -11 -27    0.60    0.57
  -9 -10 -28    1.17    0.57
  -1 -10 -22    0.62    0.57
  -8  -9 -28    0.50    0.54
  -3  -9 -25    4.29    0.73
  -2  -9 -24    1.55    0.70
   2  -9 -17   72.15    0.91
  -7  -8 -28    1.35    0.69
  -1  -8 -23   12.58    0.77
  -7  -7 -28    7.51    0.77
  -5  -7 -27    1.13    0.73
  -1  -7 -23   42.86    0.86
  -7  -6 -28    1.28    0.78
  -1  -6 -23   22.97    0.82
 -15  -5 -28   -0.07    0.53
  -3  -5 -25    3.85    0.76
  -2  -5 -24   42.18    0.92
   2  -5 -17    1.99    0.46
 -13  -4 -28    0.38    0.60
  -9  -4 -28   11.36    0.74
  -1  -4 -22   20.66    0.68
   2  -4 -16    1.81    0.43
  -8  -3 -27    0.78    0.71
  -1  -2 -20   22.85    0.64
  -6  -1 -24    2.72    0.65
  -2  -1 -20    9.42    0.54
  -8   1 -22   21.61    0.65
  -6 -14 -23    0.29    0.54
  -3 -14 -20    0.29    0.55
  -7 -13 -25    0.44    0.58
  -1 -13 -19    0.20    0.62
  -4 -12 -24    0.56    0.61
  -3 -12 -23   -0.11    0.62
  -3 -11 -24    0.47    0.64
  -2 -11 -23    0.45    0.64
   0 -11 -20    0.13    0.61
   1 -11 -18    0.00    0.63
   2 -11 -15    6.06    0.54
  -6 -10 -27   -0.12    0.63
   1 -10 -19    0.97    0.60
  -7  -9 -28    0.30    0.63
  -4  -9 -26    0.52    0.60
   3  -9 -14   19.76    0.54
 -11  -8 -29    4.21    0.65
 -10  -8 -29    2.22    0.65
  -5  -8 -27    5.36    0.62
   1  -8 -20    1.14    0.65
   2  -8 -18    0.35    0.57
   3  -8 -15    3.18    0.49
 -13  -7 -29    0.64    0.55
 -10  -7 -29    4.67    0.66
   0  -7 -22   -0.25    0.68
   2  -7 -18    5.83    0.58
   3  -7 -15    0.16    0.42
 -12  -6 -29    2.81    0.60
 -11  -6 -29    3.49    0.62
  -5  -6 -27    1.44    0.64
   1  -6 -20   14.53    0.67
  -4  -5 -26   10.63    0.73
  -1  -5 -23    3.69    0.70
 -14  -4 -28    2.60    0.60
  -6  -4 -27   -0.12    0.76
 -12  -2 -27    1.48    0.66
 -11  -2 -27    0.07    0.66
  -7  -2 -26   49.59    0.96
  -3  -2 -23    3.52    0.66
  -8   0 -24    8.39    0.70
  -4   0 -21    0.11    0.48
  -6   1 -21    8.26    0.51
  -5   1 -20    0.25    0.41
  -4   1 -19   19.58    0.50
  -5 -13 -24   -0.19    0.59
  -4 -13 -23    0.36    0.55
  -3 -13 -22    0.01    0.58
  -5 -12 -25   -0.03    0.57
  -2 -12 -22    0.32    0.61
  -7 -11 -27    1.08    0.60
  -8 -10 -28    1.97    0.59
   2 -10 -17    1.25    0.64
 -11  -9 -29    0.35    0.60
  -5  -9 -27    0.41    0.66
   1  -9 -20    9.92    0.70
  -9  -8 -29    0.44    0.66
  -9  -7 -29    0.45    0.67
  -6  -7 -28    3.12    0.75
 -13  -6 -29    4.32    0.59
  -9  -6 -29    4.45    0.74
   0  -6 -22   60.79    0.91
   3  -6 -15    0.14    0.40
 -12  -5 -29    0.38    0.63
 -11  -5 -29    2.03    0.64
  -7  -5 -28    2.18    0.67
  -5  -5 -27    1.11    0.78
  -8  -4 -28    2.38    0.72
  -3  -4 -25    1.02    0.75
   1  -4 -19   14.75    0.54
 -11  -3 -28    0.16    0.67
  -7  -3 -27    0.41    0.72
  -4  -3 -25    0.00    0.64
  -2  -3 -23    3.55    0.70
   0  -3 -20    0.18    0.46
   1  -3 -18    8.70    0.49
 -13  -2 -27    0.53    0.63
 -10  -2 -27    3.59    0.66
 -12  -1 -26   -0.91    0.58
 -11  -1 -26   12.03    0.67
 -10  -1 -26    6.62    0.64
  -7  -1 -25    3.36    0.66
  -4  -1 -23   23.93    0.73
  -1  -1 -19   10.84    0.51
  -6   0 -23    0.00    0.56
  -7   1 -22   32.24    0.72
  -2 -13 -21    0.21    0.61
  -1 -12 -21    1.38    0.67
   1 -12 -17    0.21    0.57
  -1 -11 -22    0.06    0.64
   2 -11 -16   11.60    0.65
  -4 -10 -26   -0.30    0.64
  -1 -10 -23    0.95    0.66
 -10  -9 -29    4.49    0.56
  -9  -9 -29    0.77    0.61
   0  -9 -22    0.41    0.69
   2  -9 -18   20.33    0.71
   3  -9 -15   39.91    0.73
  -8  -8 -29    1.92    0.66
  -6  -8 -28   -0.17    0.59
  -3  -8 -26    0.11    0.71
  -2  -8 -25    2.61    0.75
  -8  -7 -29    0.75    0.72
  -4  -7 -27   14.46    0.80
  -3  -7 -26    0.85    0.62
  -2  -7 -25    0.37    0.69
 -14  -6 -29    8.25    0.57
  -8  -6 -29    6.65    0.76
  -6  -6 -28    9.08    0.73
  -3  -6 -26    9.27    0.80
  -2  -6 -25    0.93    0.74
 -13  -5 -29    2.11    0.63
 -10  -5 -29   -0.12    0.63
   0  -5 -22    0.08    0.69
   1  -5 -20   35.75    0.70
   2  -5 -18    0.29    0.48
 -15  -4 -28    0.66    0.53
  -4  -4 -26    2.49    0.79
  -2  -4 -24   11.40    0.70
   2  -4 -17   16.36    0.54
 -13  -3 -28    0.04    0.64
 -12  -3 -28    0.00    0.60
 -10  -3 -28   -0.24    0.66
  -1  -3 -22    5.62    0.67
  -9  -2 -27    3.70    0.68
  -9  -1 -26    0.39    0.63
  -9   1 -23    2.58    0.59
  -3   1 -18   25.05    0.51
  -6   2 -19    1.66    0.40
  -5 -15 -21    0.50    0.47
  -6 -13 -25    0.79    0.53
  -8 -12 -27    1.23    0.52
  -9 -11 -28    5.97    0.58
  -6 -11 -27    0.20    0.56
  -7 -10 -28    0.62    0.61
  -5 -10 -27    0.06    0.65
   3 -10 -14    0.76    0.48
  -6  -9 -28    1.28    0.64
  -3  -9 -26    0.54    0.68
  -2  -9 -25    5.35    0.72
  -4  -8 -27    1.55    0.68
  -1  -8 -24    4.34    0.72
   3  -8 -16   53.16    0.75
  -1  -7 -24    9.03    0.68
   1  -7 -21   95.05    1.09
   3  -7 -16    1.22    0.46
  -4  -6 -27    0.51    0.73
  -1  -6 -24    3.91    0.73
   1  -6 -21    0.87    0.65
   3  -6 -16    1.84    0.43
  -6  -5 -28    0.28    0.76
  -5  -4 -27    5.00    0.82
  -1  -4 -23    7.20    0.63
  -9  -3 -28    1.48    0.68
   2  -3 -16   62.16    0.70
  -8  -2 -27    4.72    0.71
  -6  -2 -26   73.96    1.06
  -1  -2 -21    0.46    0.55
   1  -2 -17    0.38    0.45
  -6  -1 -25    2.93    0.75
 -10   0 -25   -0.07    0.56
  -2   0 -19    0.21    0.37
  -7   2 -20   -0.86    0.44
  -5 -14 -23   -0.02    0.51
  -3 -14 -21    0.90    0.55
  -1 -13 -20    7.18    0.66
  -4 -12 -25   -0.02    0.64
  -3 -12 -24   -0.12    0.59
  -8 -11 -28    0.14    0.54
  -3 -11 -25    0.63    0.62
   1 -11 -19    0.66    0.60
 -10 -10 -29    0.08    0.55
   0 -10 -22   16.26    0.77
   1 -10 -20    1.12    0.63
  -8  -9 -29    0.25    0.58
  -4  -9 -27    0.85    0.70
  -7  -8 -29    0.76    0.66
  -5  -8 -28    2.26    0.68
   2  -8 -19    5.97    0.64
  -7  -7 -29    0.26    0.70
  -5  -7 -28    2.43    0.71
  -7  -6 -29   -0.16    0.73
  -5  -6 -28    2.09    0.75
 -14  -5 -29    2.41    0.53
  -4  -5 -27    0.23    0.75
  -3  -5 -26    9.96    0.71
  -2  -5 -25   11.51    0.71
  -1  -5 -24   18.18    0.80
 -12  -4 -29    0.15    0.60
 -11  -4 -29    0.99    0.61
 -10  -4 -29    0.05    0.66
   1  -4 -20    9.09    0.62
 -14  -3 -28   -0.70    0.54
  -8  -3 -28    3.77    0.72
   1  -3 -19    0.72    0.49
  -8  -1 -26    2.95    0.65
  -4   0 -22    9.96    0.60
  -8   1 -23   75.96    0.93
  -5   1 -21    1.71    0.46
  -4   1 -20    5.89    0.48
  -6 -14 -24   -0.06    0.50
  -2 -14 -20   -0.50    0.56
  -7 -13 -26    0.05    0.52
  -4 -13 -24    0.52    0.55
  -3 -13 -23   -0.02    0.57
  -5 -12 -26   -0.02    0.56
  -2 -12 -23    0.27    0.60
   0 -12 -20    3.28    0.62
   1 -12 -18   -0.02    0.60
  -2 -11 -24   -0.03    0.62
   2 -11 -17    7.40    0.64
  -9 -10 -29    0.27    0.53
  -6 -10 -28    4.86    0.66
   2 -10 -18    2.70    0.60
   3 -10 -15   45.89    0.78
  -7  -9 -29   -0.06    0.59
   1  -9 -21    3.52    0.66
   2  -9 -19    1.98    0.62
   3  -9 -16    2.08    0.55
 -11  -8 -30    3.49    0.59
   4  -8 -12    3.99    0.37
 -12  -7 -30   11.92    0.65
 -10  -7 -30   -0.28    0.63
 -11  -6 -30    1.28    0.66
   1  -5 -21    2.97    0.64
 -13  -4 -29    0.45    0.56
  -9  -4 -29    0.59    0.67
   0  -4 -22    4.39    0.58
   2  -4 -18    5.62    0.52
  -4  -3 -26    2.29    0.79
  -3  -3 -25    0.71    0.65
  -2  -3 -24    6.39    0.78
  -7  -2 -27    6.59    0.74
  -3  -2 -24   16.29    0.78
  -2  -2 -23    1.31    0.65
  -1  -1 -20    9.84    0.55
   0  -1 -18    0.16    0.45
  -8   0 -25   -0.09    0.66
  -6   0 -24    2.02    0.67
  -6   1 -22    6.89    0.55
  -5 -13 -25    0.34    0.55
  -2 -13 -22    0.11    0.58
  -1 -12 -22    0.60    0.60
  -7 -11 -28    2.57    0.57
  -5 -11 -27   -0.03    0.60
  -1 -11 -23   -0.21    0.64
  -8 -10 -29    0.07    0.56
  -4 -10 -27    1.12    0.64
  -3 -10 -26   -0.53    0.57
  -1 -10 -24    1.26    0.66
  -5  -9 -28    0.57    0.57
 -10  -8 -30    0.50    0.60
  -9  -8 -30    0.26    0.63
  -6  -8 -29    0.43    0.66
  -2  -8 -26    2.18    0.73
   3  -8 -17   27.63    0.70
  -9  -7 -30   11.19    0.73
  -6  -7 -29    3.74    0.75
  -3  -7 -27    1.64    0.73
  -2  -7 -26    0.84    0.72
   3  -7 -17   20.24    0.56
 -12  -6 -30    0.48    0.58
   3  -6 -17   27.61    0.61
  -7  -5 -29    9.20    0.71
  -5  -5 -28    0.96    0.69
   2  -5 -19   18.29    0.57
 -14  -4 -29    3.16    0.58
  -8  -4 -29    1.37    0.69
  -3  -4 -26    0.77    0.78
  -2  -4 -25    7.75    0.78
   3  -4 -15   20.16    0.50
  -7  -3 -28    5.00    0.75
  -1  -3 -23    1.97    0.71
   2  -3 -17    8.80    0.49
 -12  -2 -28    0.04    0.66
 -11  -2 -28    2.89    0.66
 -10  -2 -28   -0.09    0.67
  -5  -2 -26    0.95    0.72
   0  -2 -20   22.95    0.59
   1  -2 -18   39.24    0.66
 -11  -1 -27    3.21    0.69
  -7  -1 -26   20.21    0.77
  -4  -1 -24    2.90    0.66
  -2   0 -20    9.42    0.50
  -7   1 -23    3.15    0.60
  -3   1 -19    0.59    0.39
  -6   2 -20    2.89    0.44
  -5   2 -19    9.59    0.44
   1 -11 -20   13.42    0.71
   1 -10 -21    2.90    0.70
 -10  -9 -30    0.83    0.57
  -3  -8 -27    3.66    0.63
  -1  -8 -25    7.01    0.75
   2  -8 -20    5.32    0.65
   4  -8 -13    0.63    0.37
  -8  -7 -30    0.81    0.70
  -4  -7 -28    0.87    0.72
  -1  -7 -25    5.82    0.67
   1  -7 -22   -0.23    0.59
 -13  -6 -30    2.69    0.52
  -6  -6 -29    1.03    0.67
  -3  -6 -27   -0.08    0.63
  -1  -6 -25    0.00    0.73
   1  -6 -22   11.36    0.77
   2  -6 -20    1.36    0.63
 -12  -5 -30    2.09    0.63
 -11  -5 -30    0.77    0.59
 -10  -5 -30    2.09    0.63
  -4  -4 -27    1.37    0.70
  -1  -4 -24    0.28    0.62
 -11  -3 -29    0.17    0.66
 -10  -3 -29    0.10    0.69
  -9  -2 -28   15.31    0.74
  -1  -2 -22    5.85    0.56
 -10  -1 -27    2.95    0.60
  -9  -1 -27    1.79    0.70
  -5  -1 -25   17.46    0.77
  -5 -14 -24   -0.04    0.48
  -3 -14 -22    1.05    0.53
  -6 -13 -26    0.28    0.52
  -1 -13 -21   -0.07    0.57
  -3 -12 -25    0.32    0.66
   1 -12 -19    0.28    0.61
  -6 -11 -28    0.24    0.56
   0 -11 -22    0.03    0.63
   2 -11 -18   12.77    0.69
  -7 -10 -29    0.11    0.58
  -5 -10 -28    0.41    0.63
   2 -10 -19    5.59    0.65
   3 -10 -16   24.33    0.66
  -9  -9 -30    0.04    0.58
  -6  -9 -29    0.67    0.62
  -3  -9 -27    0.09    0.67
  -2  -9 -26    3.24    0.63
   1  -9 -22    1.93    0.67
   2  -9 -20   12.47    0.71
   3  -9 -17    0.28    0.57
   4  -9 -13    1.80    0.43
  -8  -8 -30    0.52    0.65
  -4  -8 -28    0.61    0.59
   0  -8 -24   12.71    0.78
   0  -7 -24    0.10    0.72
   3  -7 -18    2.19    0.55
   4  -7 -14   36.36    0.59
  -8  -6 -30    6.84    0.75
  -4  -6 -28    1.81    0.65
   0  -6 -24   29.38    0.89
 -13  -5 -30    0.25    0.56
  -9  -5 -30    0.95    0.68
  -6  -5 -29    7.87    0.82
  -3  -5 -27    0.65    0.75
  -2  -5 -26   21.77    0.87
  -5  -4 -28    8.79    0.84
   1  -4 -21   15.98    0.63
   2  -4 -19    3.85    0.55
   3  -4 -16    2.65    0.43
 -12  -3 -29    1.41    0.59
  -9  -3 -29    1.15    0.66
   0  -3 -22   -0.09    0.65
   1  -3 -20   -0.06    0.44
  -6  -2 -27    5.73    0.74
  -6  -1 -26   21.15    0.80
 -10   0 -26   -0.41    0.64
  -4   0 -23    0.19    0.58
  -5   1 -22    6.03    0.59
  -2 -14 -21   -0.34    0.58
  -3 -13 -24    0.52    0.65
  -4 -12 -26   -0.15    0.58
  -2 -12 -24    1.31    0.59
  -8 -11 -29    0.94    0.54
  -3 -11 -26    0.84    0.62
  -2 -11 -25    1.87    0.63
  -8  -9 -30   -0.12    0.59
  -4  -9 -28    0.31    0.66
  -7  -8 -30    6.69    0.69
  -5  -8 -29    0.90    0.68
   3  -8 -18    1.25    0.58
   4  -8 -14    5.53    0.43
  -7  -7 -30    4.36    0.74
  -5  -7 -29    0.03    0.61
  -7  -6 -30    1.33    0.73
  -5  -6 -29    0.34    0.77
   4  -6 -14   28.89    0.53
  -4  -5 -28    3.18    0.79
  -1  -5 -25    0.65    0.63
   1  -5 -22    4.77    0.62
   2  -5 -20   69.08    0.85
 -11  -4 -30   -0.09    0.64
  -8  -3 -29    0.11    0.69
  -3  -3 -26    2.43    0.77
   2  -3 -18   61.62    0.75
  -8  -2 -28    0.01    0.67
  -3  -2 -25   18.14    0.83
  -2  -2 -24   14.31    0.78
   1  -2 -19    2.21    0.50
  -8  -1 -27    3.79    0.69
  -1  -1 -21    9.75    0.52
  -8   1 -24    0.58    0.61
  -6   1 -23   26.29    0.75
  -4   1 -21    4.58    0.48
  -4 -13 -25    0.19    0.55
  -2 -13 -23    0.67    0.60
  -5 -12 -27    0.51    0.54
  -1 -12 -23    0.17    0.61
  -1 -11 -24    0.04    0.65
  -6 -10 -29    0.09    0.60
  -3 -10 -27   -0.06    0.66
  -1 -10 -25    0.71    0.67
   3 -10 -17    1.11    0.61
  -5  -9 -29    0.48    0.63
   3  -9 -18   12.74    0.72
   4  -9 -14    1.39    0.48
   2  -8 -21    1.90    0.67
  -2  -7 -27    0.33    0.70
   1  -7 -23   46.55    0.96
   4  -7 -15   11.01    0.48
   2  -6 -21    4.39    0.67
  -5  -5 -29    0.04    0.78
   0  -5 -24    0.28    0.71
 -12  -4 -30    0.37    0.59
 -10  -4 -30    0.32    0.61
  -9  -4 -30   17.75    0.78
  -2  -4 -26    8.72    0.83
  -4  -3 -27    0.02    0.68
  -1  -3 -24    0.18    0.75
  -7  -2 -28    3.81    0.73
  -4  -1 -25    2.84    0.69
   1  -1 -17   71.23    0.72
  -6   0 -25   -0.03    0.62
  -2   0 -21    0.16    0.49
  -3   1 -20   10.94    0.49
  -5 -13 -26    1.06    0.53
   0 -13 -20    0.18    0.58
  -7 -11 -29   -0.09    0.53
  -5 -11 -28   -0.15    0.56
   2 -11 -19    0.45    0.65
  -8 -10 -30    1.94    0.59
  -4 -10 -28    1.95    0.63
   1 -10 -22    0.68    0.68
   2 -10 -20    1.56    0.66
  -7  -9 -30    0.93    0.51
 -10  -8 -31   -0.24    0.58
  -6  -8 -30    0.85    0.64
  -3  -8 -28    0.19    0.71
  -2  -8 -27    1.48    0.63
  -1  -8 -26    4.44    0.77
   4  -8 -15    4.72    0.48
  -9  -7 -31    1.39    0.64
  -6  -7 -30    1.88    0.74
  -3  -7 -28    8.07    0.68
  -1  -7 -26    3.17    0.65
   3  -7 -19   51.56    0.84
 -11  -6 -31    0.72    0.59
 -10  -6 -31    1.21    0.60
  -6  -6 -30    3.26    0.76
  -3  -6 -28    0.70    0.76
  -2  -6 -27    0.85    0.64
  -1  -6 -26   -0.04    0.74
   4  -6 -15    0.44    0.41
   3  -5 -18    8.80    0.49
 -13  -4 -30    3.46    0.55
  -8  -4 -30    0.23    0.67
  -1  -4 -25   -0.28    0.64
   1  -4 -22   21.30    0.78
   2  -4 -20   72.54    0.90
   3  -4 -17    1.96    0.45
  -7  -3 -29    2.31    0.73
   1  -3 -21    0.35    0.56
  -5  -2 -27    0.07    0.64
  -1  -2 -23    0.37    0.58
  -7  -1 -27    0.07    0.66
  -5  -1 -26   20.57    0.82
  -8   0 -26   26.81    0.77
  -7   1 -24    0.13    0.55
  -6   2 -21    0.19    0.45
  -5   2 -20    1.15    0.39
  -4   2 -19    9.60    0.47
  -4 -14 -24    0.58    0.50
  -3 -14 -23    0.35    0.51
  -1 -13 -22    2.62    0.61
   0 -12 -22    2.84    0.62
   1 -12 -20    1.92    0.60
   0 -10 -24    0.74    0.65
  -3  -9 -28    0.50    0.67
  -2  -9 -27    0.03    0.71
  -1  -9 -26    2.18    0.72
   1  -9 -23   12.50    0.75
   2  -9 -21    0.89    0.68
   4  -9 -15   18.95    0.63
  -9  -8 -31    0.97    0.61
  -4  -8 -29    0.03    0.67
   3  -8 -19    7.20    0.66
  -4  -7 -29    0.11    0.61
   4  -7 -16    0.25    0.46
 -12  -6 -31   -0.12    0.52
  -4  -6 -29    0.33    0.76
  -3  -5 -28    3.09    0.77
  -2  -5 -27    0.79    0.78
   1  -5 -23    3.90    0.76
   2  -5 -21    7.53    0.68
   0  -4 -24    3.90    0.75
   2  -3 -19   12.04    0.57
 -12  -2 -29   -0.02    0.64
 -11  -2 -29    0.58    0.62
 -10  -2 -29   -0.18    0.62
 -11  -1 -28    1.71    0.65
 -10  -1 -28    2.26    0.66
  -1  -1 -22    0.76    0.57
   0  -1 -20   -0.06    0.43
  -4   1 -22   12.26    0.62
  -2   1 -19    8.12    0.46
  -2 -14 -22    0.23    0.52
  -4 -12 -27    2.63    0.58
  -3 -12 -26    0.03    0.56
  -2 -12 -25    0.03    0.59
  -6 -11 -29    2.08    0.55
  -2 -11 -26   -0.25    0.62
  -7 -10 -30   -0.06    0.56
  -5 -10 -29    0.64    0.54
   3 -10 -18   13.40    0.66
  -9  -9 -31    4.85    0.63
  -6  -9 -30    0.72    0.56
  -4  -9 -29   -0.11    0.65
  -8  -8 -31    2.19    0.63
   4  -8 -16    0.68    0.49
  -8  -7 -31    0.54    0.58
  -5  -7 -30    7.89    0.75
  -8  -6 -31   -0.12    0.68
   4  -6 -16    0.10    0.46
 -12  -5 -31    1.45    0.59
 -11  -5 -31    1.20    0.60
 -10  -5 -31    0.30    0.61
  -9  -5 -31    0.23    0.61
  -6  -5 -30    0.05    0.75
  -4  -5 -29    1.44    0.80
  -1  -5 -26   10.81    0.72
   3  -5 -19    5.70    0.57
   4  -5 -15   -0.16    0.41
  -5  -4 -29    0.16    0.68
   3  -4 -18    0.88    0.48
 -11  -3 -30    0.08    0.61
 -10  -3 -30    3.04    0.65
  -6  -3 -29    0.33    0.72
  -3  -3 -27    3.29    0.80
  -2  -3 -26   16.37    0.87
   3  -3 -16    3.47    0.40
  -9  -2 -29    5.83    0.68
  -6  -2 -28   29.07    0.83
  -2  -2 -25    7.18    0.77
   0  -2 -22    0.93    0.54
   1  -2 -20   21.89    0.59
  -9  -1 -28    4.08    0.64
  -6  -1 -27    5.01    0.76
   1  -1 -18  127.73    0.92
  -4   0 -24    4.83    0.65
   0   0 -18  135.06    0.94
  -5   1 -23    2.88    0.58
  -3   1 -21    1.41    0.48
  -4 -13 -26   -0.15    0.52
  -3 -13 -25    0.13    0.57
  -2 -13 -24    0.43    0.58
  -1 -12 -24    0.40    0.61
  -1 -11 -25    0.77    0.65
   1 -11 -22   -0.06    0.63
   2 -11 -20    0.56    0.67
   3 -11 -17    0.52    0.59
  -3 -10 -28   -0.01    0.64
   1 -10 -23    1.57    0.69
   2 -10 -21    7.17    0.71
  -8  -9 -31    0.85    0.59
   4  -9 -16   56.53    0.85
  -7  -8 -31    1.70    0.64
  -5  -8 -30    3.36    0.67
   2  -8 -22    6.69    0.64
  -7  -7 -31    0.46    0.70
   1  -7 -24    9.76    0.70
   3  -7 -20   73.01    0.99
  -7  -6 -31    3.89    0.72
  -5  -6 -30    3.21    0.77
   1  -6 -24    4.21    0.77
   2  -6 -22   11.12    0.67
  -2  -4 -27    0.39    0.77
   1  -4 -23    7.92    0.73
   2  -4 -21   11.55    0.68
 -12  -3 -30    0.36    0.58
  -9  -3 -30    3.60    0.66
  -4  -3 -28    6.59    0.87
  -1  -3 -25    0.01    0.75
   1  -3 -22    5.74    0.65
  -8  -2 -29    0.27    0.67
  -1  -2 -24   13.46    0.79
   2  -2 -18   23.55    0.59
  -8  -1 -28    2.34    0.68
  -2   0 -22   53.73    0.81
  -8   1 -25   14.75    0.70
  -6   1 -24    2.54    0.59
  -5   2 -21    8.65    0.52
  -1 -13 -23    1.16    0.63
  -5 -12 -28    0.87    0.56
   1 -12 -21    1.09    0.58
   0 -11 -24    0.07    0.66
  -6 -10 -30    1.74    0.60
  -1 -10 -26    4.60    0.62
   4 -10 -15    6.57    0.58
  -5  -9 -30   -0.13    0.62
   1  -9 -24    0.21    0.68
   2  -9 -22   21.46    0.81
  -2  -8 -28    2.54    0.74
  -1  -8 -27    0.27    0.75
   3  -8 -20   19.21    0.76
   4  -8 -17   32.90    0.71
  -3  -7 -29    3.67    0.75
  -2  -7 -28    2.53    0.64
  -1  -7 -27    0.40    0.73
   4  -7 -17   11.02    0.58
  -2  -6 -28    0.24    0.76
  -1  -6 -27    0.00    0.75
   4  -6 -17    1.32    0.49
  -5  -5 -30    0.11    0.79
   2  -5 -22    9.72    0.76
 -11  -4 -31   -0.31    0.66
 -10  -4 -31    9.05    0.66
  -3  -4 -28    0.81    0.72
  -1  -4 -26   11.50    0.73
  -8  -3 -30    1.54    0.70
   0  -3 -24    0.23    0.73
   2  -3 -20    4.98    0.58
   3  -3 -17   56.05    0.72
  -7  -2 -29   11.68    0.78
  -5  -2 -28   61.22    1.06
  -4  -1 -26    3.27    0.72
  -6   0 -26    7.54    0.72
  -2   1 -20    9.94    0.50
  -6   2 -22   32.76    0.70
  -4   2 -20   17.52    0.51
  -3 -14 -24    0.75    0.54
   2 -12 -19   -0.28    0.63
  -5 -11 -29   -0.25    0.55
  -4 -10 -29    0.08    0.55
   3 -10 -19    2.67    0.62
  -7  -9 -31    1.34    0.57
  -2  -9 -28    0.00    0.70
  -1  -9 -27   -0.06    0.69
   3  -9 -20    1.32    0.67
  -6  -8 -31    0.52    0.62
  -3  -8 -29   -0.10    0.61
   0  -8 -26   12.70    0.83
  -6  -7 -31    0.96    0.71
  -4  -7 -30    0.30    0.70
   0  -7 -26    0.14    0.65
  -6  -6 -31    0.06    0.73
  -3  -6 -29    0.38    0.64
   0  -6 -26    0.52    0.74
  -2  -5 -28    1.25    0.76
   1  -5 -24   19.95    0.76
   3  -5 -20   33.97    0.77
 -12  -4 -31    2.14    0.57
  -9  -4 -31    1.71    0.66
  -4  -4 -29    2.55    0.71
   3  -4 -19    0.93    0.54
  -7  -3 -30    3.54    0.73
   1  -2 -21    0.30    0.51
  -7  -1 -28    8.13    0.71
  -5  -1 -27   30.13    0.89
  -1  -1 -23    7.25    0.67
   1  -1 -19   10.62    0.49
  -8   0 -27   -0.10    0.61
  -7   1 -25    3.23    0.62
  -2 -14 -23    1.23    0.55
  -3 -12 -27    0.65    0.57
  -2 -12 -26    0.09    0.58
  -2 -11 -27    0.12    0.59
   1 -11 -23    0.11    0.69
   2 -11 -21    0.35    0.69
   3 -11 -18    2.25    0.58
  -5 -10 -30    5.03    0.62
   2 -10 -22    0.65    0.67
   4 -10 -16   33.07    0.75
  -3  -9 -29    2.47    0.67
   4  -9 -17    1.98    0.58
  -9  -8 -32    1.74    0.62
  -4  -8 -30    0.21    0.64
   2  -8 -23    2.86    0.73
   4  -8 -18    2.37    0.67
   5  -8 -12    6.63    0.44
  -9  -7 -32    0.14    0.58
   1  -7 -25    5.62    0.77
   3  -7 -21   40.33    0.91
   4  -7 -18    2.22    0.59
 -10  -6 -32    0.89    0.60
  -4  -6 -30    0.54    0.75
   2  -6 -23   14.94    0.83
  -3  -5 -29    6.49    0.81
  -1  -5 -27   20.86    0.80
   0  -5 -26    0.10    0.74
  -8  -4 -31    3.55    0.69
  -5  -4 -30    0.33    0.78
  -2  -3 -27    2.23    0.82
   3  -3 -18    8.07    0.54
 -10  -2 -30    0.12    0.70
  -6  -2 -29    0.81    0.74
  -2  -2 -26    4.15    0.78
   2  -2 -19    8.63    0.55
  -4   0 -25   -0.03    0.66
  -2   0 -23   -0.03    0.59
  -5   1 -24   35.04    0.79
  -4   1 -23   23.59    0.68
  -3   1 -22    4.22    0.56
  -3   2 -19    8.20    0.44
  -3 -13 -26    0.57    0.55
  -2 -13 -25    0.13    0.62
   0 -13 -22    0.14    0.58
  -4 -12 -28    0.05    0.56
  -1 -12 -25    0.54    0.60
   1 -12 -22    0.65    0.65
  -6 -11 -30   -0.22    0.51
  -1 -11 -26    0.49    0.64
   1 -10 -24    1.04    0.68
  -6  -9 -31    3.36    0.61
  -4  -9 -30    0.64    0.65
   2  -9 -23    1.04    0.70
  -8  -8 -32    0.28    0.59
   3  -8 -21   57.33    0.97
   5  -8 -13    3.16    0.44
  -8  -7 -32    0.20    0.64
  -5  -7 -31    3.07    0.72
   5  -7 -13    1.69    0.39
   1  -6 -25    0.18    0.76
   4  -6 -18    7.11    0.56
  -6  -5 -31    6.02    0.77
  -4  -5 -30    0.64    0.82
   2  -5 -23   11.23    0.79
  -7  -4 -31    0.58    0.72
   1  -4 -24    0.49    0.73
   2  -4 -22   13.17    0.67
   4  -4 -16    3.86    0.45
  -6  -3 -30    1.55    0.73
  -3  -3 -28    1.78    0.82
  -1  -3 -26    1.60    0.79
   1  -3 -23    2.27    0.70
   2  -3 -21    1.31    0.61
 -11  -2 -30    0.97    0.60
  -9  -2 -30    3.23    0.67
  -1  -2 -25    0.59    0.77
 -10  -1 -29    3.33    0.66
  -9  -1 -29    2.85    0.69
  -6  -1 -28   15.02    0.80
  -3  -1 -26    1.36    0.74
   0  -1 -22   -0.05    0.59
   1  -1 -20    8.96    0.58
   2  -1 -17  158.24    1.03
  -6   1 -25    2.97    0.68
  -1   1 -19   10.93    0.50
  -4 -13 -27    0.23    0.51
  -1 -13 -24    0.07    0.61
   0 -12 -24   11.61    0.75
   2 -12 -20    3.31    0.69
   3 -11 -19   -0.30    0.63
  -3 -10 -29    3.40    0.64
   3 -10 -20    7.13    0.68
   1  -9 -25    0.72    0.69
   3  -9 -21   10.74    0.76
   4  -9 -18    5.81    0.64
  -5  -8 -31   -0.14    0.62
  -2  -8 -29    0.45    0.70
  -1  -8 -28    1.21    0.72
  -7  -7 -32    1.61    0.67
  -2  -7 -29    1.53    0.74
  -1  -7 -28   -0.19    0.72
   5  -7 -14   13.69    0.49
  -5  -6 -31    3.51    0.76
  -2  -6 -29    0.91    0.75
  -1  -6 -28    6.03    0.78
 -11  -5 -32    0.04    0.53
 -10  -5 -32    1.15    0.61
  -9  -5 -32   -0.06    0.62
   1  -5 -25    0.69    0.75
   3  -5 -21   28.16    0.81
  -3  -4 -29    0.33    0.85
  -2  -4 -28   -0.05    0.70
  -1  -4 -27   15.31    0.78
   3  -4 -20    6.40    0.62
 -11  -3 -31    0.71    0.58
 -10  -3 -31    0.01    0.65
  -9  -3 -31    0.22    0.64
  -8  -2 -30    0.55    0.68
   1  -2 -22    6.24    0.66
  -8  -1 -29    5.33    0.68
  -8   1 -26    2.66    0.65
  -2   1 -21   11.71    0.56
  -6   2 -23    6.21    0.61
  -5   2 -22    0.36    0.48
  -4   2 -21    0.24    0.45
  -6 -10 -31   -0.19    0.53
  -4 -10 -30    3.22    0.62
   0 -10 -26    0.33    0.65
   4 -10 -17    1.32    0.59
  -5  -9 -31    3.07    0.63
  -7  -8 -32    3.08    0.63
  -3  -8 -30    1.78    0.72
   4  -8 -19   26.57    0.79
   5  -8 -14    5.64    0.46
  -3  -7 -30    1.03    0.62
   2  -7 -24   10.04    0.80
  -7  -6 -32    7.52    0.73
  -3  -6 -30    1.55    0.77
   2  -6 -24   17.30    0.85
   4  -6 -19    1.36    0.60
   5  -6 -14    5.07    0.44
  -8  -5 -32   -0.63    0.66
  -5  -5 -31    0.23    0.79
  -4  -4 -30    4.12    0.83
   0  -4 -26   10.97    0.74
   4  -4 -17    2.29    0.47
 -12  -3 -31    0.32    0.55
  -8  -3 -31    0.18    0.69
   3  -3 -19   15.68    0.62
  -7  -2 -30   11.07    0.77
  -5  -2 -29    1.21    0.74
   0  -2 -24    1.64    0.65
   2  -2 -20    0.55    0.48
   3  -2 -17    3.66    0.48
  -5  -1 -28   11.05    0.80
  -1  -1 -24   12.49    0.68
  -6   0 -27    0.15    0.68
  -3   2 -20    3.88    0.45
  -2 -14 -24    0.24    0.53
  -2 -12 -27    0.84    0.65
  -5 -11 -30    0.34    0.54
   1 -11 -24    0.16    0.66
   2 -11 -22    3.55    0.67
   1 -10 -25    0.37    0.77
   2 -10 -23    2.86    0.70
  -7  -9 -32    2.14    0.55
  -3  -9 -30    0.61    0.64
  -2  -9 -29   -0.15    0.67
  -1  -9 -28   -0.09    0.67
   3  -8 -22    0.49    0.69
   5  -8 -15   -0.32    0.51
  -6  -7 -32    4.62    0.72
  -4  -7 -31    0.95    0.71
   1  -7 -26    3.36    0.80
   5  -7 -15   32.10    0.62
   3  -6 -22    5.99    0.75
  -3  -5 -30    0.00    0.79
  -2  -5 -29    0.41    0.67
  -1  -5 -28    0.79    0.68
 -11  -4 -32    4.11    0.63
 -10  -4 -32    1.38    0.61
  -9  -4 -32    3.46    0.64
   2  -4 -23   21.68    0.84
  -7  -3 -31    0.61    0.71
   1  -3 -24    0.14    0.74
   2  -3 -22   -0.19    0.64
  -7  -1 -29    2.74    0.68
   1  -1 -21   10.38    0.62
  -8   0 -28    7.21    0.67
  -4   0 -26   19.10    0.82
  -2   0 -24    2.08    0.66
  -7   1 -26   19.68    0.72
  -5   1 -25   17.86    0.80
  -4   1 -24    2.89    0.61
  -3   1 -23    4.70    0.61
  -1   1 -20    9.47    0.52
  -3 -12 -28    1.47    0.60
  -1 -12 -26    0.17    0.62
   1 -12 -23    0.08    0.66
   2 -12 -21   -0.35    0.68
  -2 -11 -28    0.74    0.61
  -1 -11 -27    0.18    0.64
   3 -11 -20    5.91    0.69
  -5 -10 -31    0.13    0.55
   3 -10 -21   15.59    0.75
   4 -10 -18    1.98    0.59
   2  -9 -24    1.03    0.72
   3  -9 -22    0.65    0.70
   4  -9 -19   13.37    0.71
   5  -9 -14    0.57    0.46
  -6  -8 -32    0.19    0.55
  -4  -8 -31   -0.03    0.56
   4  -7 -20   23.03    0.78
   5  -7 -16    9.79    0.58
  -6  -6 -32    4.19    0.64
  -4  -6 -31    2.92    0.68
   1  -6 -26    0.04    0.66
   3  -5 -22   26.68    0.88
   5  -5 -14    0.72    0.40
  -8  -4 -32    1.80    0.68
   1  -4 -25   -0.03    0.65
   3  -4 -21    0.10    0.56
   4  -4 -18    7.41    0.56
  -3  -3 -29   13.84    0.93
  -1  -3 -27    1.82    0.82
   4  -3 -16    2.52    0.47
  -6  -2 -30   11.62    0.81
  -2  -2 -27    0.62    0.70
  -1  -2 -26   -0.41    0.77
   1  -2 -23    0.64    0.72
   3  -2 -18    0.76    0.47
  -2   1 -22    3.58    0.57
  -3 -13 -27    0.61    0.54
  -2 -13 -26    0.17    0.55
  -4 -12 -29   -0.19    0.53
   0 -11 -26    0.37    0.65
  -6  -9 -32    0.08    0.55
  -4  -9 -31    1.44    0.64
   5  -9 -15    5.23    0.57
   4  -8 -20    6.87    0.70
   5  -8 -16    0.48    0.53
  -8  -7 -33    0.89    0.67
  -5  -7 -32    0.45    0.67
  -2  -7 -30    0.37    0.71
  -1  -7 -29    0.36    0.75
   2  -7 -25    0.54    0.76
  -9  -6 -33    0.38    0.61
   5  -6 -16    2.03    0.49
  -6  -5 -32    4.05    0.74
  -4  -5 -31    0.56    0.78
   1  -5 -26   10.72    0.82
   5  -5 -15    5.13    0.46
  -7  -4 -32    2.34    0.69
  -3  -4 -30    8.86    0.88
  -2  -4 -29    0.34    0.82
  -1  -4 -28    0.00    0.78
  -6  -3 -31    0.22    0.73
   0  -3 -26    0.02    0.78
   3  -3 -20    0.41    0.51
 -10  -2 -31   -0.22    0.67
  -9  -2 -31    0.40    0.71
  -4  -2 -29    1.09    0.78
   2  -2 -21    0.28    0.52
 -10  -1 -30    1.94    0.68
  -6  -1 -29    3.47    0.73
  -4  -1 -28    2.56    0.75
  -3  -1 -27   19.73    0.78
  -1  -1 -25   -0.01    0.74
  -6   1 -26   20.71    0.76
  -5   2 -23    1.96    0.54
  -4   2 -22   10.70    0.56
  -3   2 -21   14.52    0.58
  -2   2 -19    8.99    0.46
  -1 -13 -25    0.74    0.57
   2 -11 -23    0.95    0.70
  -3 -10 -30    0.99    0.59
   2 -10 -24    3.80    0.71
   4 -10 -19    0.84    0.66
   4  -9 -20   12.53    0.73
  -5  -8 -32    5.36    0.67
  -2  -8 -30    0.04    0.69
  -1  -8 -29    1.50    0.64
   0  -8 -28    0.62    0.76
   3  -8 -23    1.89    0.72
  -3  -7 -31   -0.17    0.70
   0  -7 -28    0.07    0.66
   5  -7 -17    7.01    0.58
  -5  -6 -32    0.92    0.73
  -2  -6 -30    0.73    0.74
  -1  -6 -29    1.33    0.66
   0  -6 -28    0.33    0.77
   2  -6 -25    1.05    0.78
   3  -6 -23    2.83    0.75
 -10  -5 -33    0.45    0.61
   4  -5 -20    5.55    0.66
   2  -4 -24   11.27    0.82
   4  -4 -19    1.20    0.56
 -10  -3 -32    0.77    0.67
   2  -3 -23    3.28    0.75
   4  -3 -17    1.56    0.48
 -11  -2 -31    0.00    0.57
  -8  -2 -31    3.26    0.75
  -9  -1 -30    2.20    0.68
  -8  -1 -30    9.98    0.79
   1  -1 -22    0.42    0.62
  -6   0 -28    1.63    0.77
  -8   1 -27    2.77    0.70
  -1   1 -21   10.07    0.56
  -6   2 -24   40.88    0.79
   0 -13 -24    0.07    0.63
   1 -11 -25    0.78    0.66
   3 -11 -21    0.13    0.67
  -4 -10 -31    0.98    0.57
   1 -10 -26    3.52    0.71
   3 -10 -22    4.82    0.68
  -5  -9 -32    0.24    0.58
  -2  -9 -30    0.09    0.67
  -1  -9 -29    0.00    0.69
   2  -9 -25    5.57    0.73
   3  -9 -23    0.48    0.72
  -7  -8 -33    0.69    0.62
  -3  -8 -31    1.09    0.67
   1  -8 -27   -0.17    0.74
   4  -8 -21    0.52    0.70
   5  -8 -17    6.52    0.63
  -7  -7 -33    0.78    0.65
   1  -7 -27    0.29    0.76
   4  -7 -21   -0.40    0.68
  -7  -6 -33    0.35    0.68
  -3  -6 -31    0.24    0.73
   1  -6 -27    0.00    0.77
   5  -6 -17    8.70    0.56
  -9  -5 -33    1.34    0.63
  -8  -5 -33    1.23    0.65
  -5  -5 -32    1.71    0.78
  -2  -5 -30    0.28    0.81
  -1  -5 -29    0.19    0.78
   0  -5 -28   -0.25    0.77
   2  -5 -25   10.90    0.86
   3  -5 -23   29.08    0.92
   5  -5 -16    0.62    0.46
  -4  -4 -31    5.26    0.85
   1  -4 -26    9.96    0.86
   3  -4 -22    0.26    0.62
 -11  -3 -32   -0.20    0.58
  -9  -3 -32    0.42    0.67
  -8  -3 -32    0.54    0.71
  -5  -3 -31    9.75    0.83
   1  -3 -25    0.23    0.66
   3  -3 -21    1.95    0.66
  -7  -2 -31    4.72    0.81
  -5  -2 -30    8.82    0.79
   1  -2 -24   12.28    0.82
   2  -2 -22   24.31    0.79
   3  -2 -19    7.71    0.50
  -5  -1 -29    1.85    0.78
   0  -1 -24   -0.31    0.72
  -4   0 -27   -0.05    0.72
  -2   0 -25   -0.29    0.69
  -7   1 -27   -0.16    0.68
  -4   1 -25    2.78    0.64
  -3   1 -24    0.40    0.63
  -2   1 -23    1.65    0.60
  -2   2 -20    0.34    0.48
  -4   3 -19    5.90    0.39
  -2 -12 -28    0.56    0.58
  -1 -12 -27    3.21    0.62
   1 -12 -24    0.68    0.63
   2 -12 -22    0.20    0.64
  -2 -11 -29    0.46    0.60
  -1 -11 -28   -0.10    0.62
  -3  -9 -31    0.32    0.64
  -6  -7 -33    1.94    0.67
  -4  -7 -32    0.53    0.71
   5  -7 -18   23.77    0.73
  -4  -6 -32    0.84    0.74
  -3  -5 -31    0.58    0.83
  -2  -3 -29    0.28    0.83
  -1  -3 -28   -0.10    0.83
   4  -3 -18    3.13    0.53
  -2  -2 -28   -0.20    0.72
  -1  -2 -27   35.77    1.00
  -7  -1 -30    0.37    0.70
   2  -1 -20    9.43    0.54
  -8   0 -29    0.22    0.62
   2   0 -17    0.13    0.47
  -5   1 -26   20.66    0.78
  -4   2 -23   12.80    0.69
  -2 -13 -27    1.86    0.59
  -3 -12 -29   -0.07    0.54
   0 -12 -26    1.14    0.71
   4 -10 -20    6.82    0.67
   4  -9 -21    4.74    0.73
   5  -9 -17   75.35    0.93
  -6  -8 -33    0.24    0.61
  -4  -8 -32    0.37    0.54
   3  -8 -24    0.32    0.73
   5  -8 -18    0.97    0.62
  -1  -7 -30    0.09    0.73
   2  -7 -26    0.64    0.78
  -6  -6 -33    3.10    0.71
   2  -6 -26   19.96    0.91
   3  -6 -24    0.66    0.77
   5  -6 -18    1.99    0.58
   1  -5 -27   20.47    0.82
   4  -5 -21   -0.23    0.61
   5  -5 -17    6.08    0.47
 -10  -4 -33    1.62    0.58
  -9  -4 -33    2.35    0.63
  -2  -4 -30    0.46    0.87
  -1  -4 -29    1.36    0.80
   0  -4 -28    6.23    0.84
   2  -4 -25    7.24    0.80
   4  -4 -20   24.84    0.68
  -7  -3 -32   -0.10    0.68
  -3  -3 -30    2.58    0.74
   2  -3 -24    6.30    0.82
  -6  -2 -31    8.34    0.79
  -4  -2 -30    7.22    0.82
   0  -2 -26   -0.06    0.80
   3  -2 -20    3.83    0.58
  -6  -1 -30    2.43    0.80
  -3  -1 -28    2.07    0.77
   1  -1 -23    7.57    0.73
   3  -1 -17   63.39    0.71
  -6   1 -27    4.62    0.74
  -1   1 -22    0.68    0.55
   0   1 -20    0.43    0.48
  -5   2 -24    0.80    0.58
  -3   2 -22    0.65    0.53
  -1 -13 -26    2.54    0.56
   2 -11 -24   -0.08    0.64
   3 -11 -22    7.28    0.73
   0 -10 -28    0.49    0.65
   2 -10 -25    1.76    0.70
   3 -10 -23    1.77    0.67
  -4  -9 -32    0.19    0.60
   3  -9 -24   16.38    0.83
   5  -9 -18   11.96    0.74
  -2  -8 -31    0.34    0.68
  -1  -8 -30    0.39    0.71
   4  -8 -22    0.68    0.73
  -2  -7 -31    3.37    0.72
   4  -7 -22    0.23    0.63
  -2  -6 -31   -0.18    0.77
  -1  -6 -30    0.06    0.75
  -4  -5 -32    0.13    0.78
   3  -5 -24   -0.02    0.81
  -8  -4 -33    5.17    0.67
  -3  -4 -31    0.56    0.84
   3  -4 -23    3.76    0.69
  -6  -3 -32    1.36    0.73
   1  -3 -26    1.16    0.81
   3  -3 -22    3.44    0.64
   4  -3 -19    6.07    0.59
   2  -2 -23    1.30    0.73
   4  -2 -16   25.15    0.55
  -4  -1 -29    2.56    0.79
   2  -1 -21   10.64    0.69
   2   0 -18  143.51    1.03
  -3   1 -25    1.86    0.66
  -6   2 -25   -0.07    0.64
  -2   2 -21    0.37    0.52
  -4   3 -20   11.75    0.47
   1 -12 -25    0.42    0.69
   2 -12 -23    0.20    0.64
   1 -11 -26    0.25    0.66
  -3 -10 -31    1.55    0.53
   1 -10 -27    1.52    0.71
   5 -10 -17   63.01    0.93
  -1  -9 -30    0.05    0.65
   2  -9 -26    3.07    0.73
  -5  -8 -33    1.82    0.60
   1  -8 -28    1.35    0.77
   5  -8 -19    2.36    0.65
  -5  -7 -33    0.09    0.60
  -3  -7 -32    0.59    0.71
   1  -7 -28    0.12    0.68
  -5  -6 -33   11.31    0.80
  -3  -6 -32    0.28    0.75
   1  -6 -28    5.94    0.83
   5  -6 -19   20.28    0.72
  -2  -5 -31   -0.13    0.81
  -1  -5 -30    3.32    0.83
   2  -5 -26   20.49    0.82
   4  -5 -22  144.70    1.34
  -7  -4 -33   -0.04    0.66
   1  -4 -27   15.71    0.80
   4  -4 -21    2.96    0.72
  -9  -2 -32    2.15    0.70
  -5  -2 -31    2.77    0.77
   1  -2 -25    1.13    0.70
   4  -2 -17    1.30    0.50
  -9  -1 -31    0.38    0.70
   3  -1 -18   26.11    0.59
  -6   0 -29   -0.01    0.70
  -2   0 -26    0.84    0.72
  -4   1 -26    3.38    0.69
  -2   1 -24    2.73    0.69
  -1   2 -19    1.74    0.44
  -4 -10 -32    0.07    0.56
   4 -10 -21   -0.03    0.66
  -2  -9 -31    0.27    0.63
   4  -9 -22   21.94    0.83
   5  -9 -19    0.91    0.71
  -3  -8 -32   -0.07    0.57
   3  -8 -25   11.77    0.81
   2  -7 -27    0.91    0.79
   4  -7 -23   25.79    0.90
   5  -7 -20   58.14    1.04
   6  -7 -13    7.14    0.45
   3  -6 -25    3.11    0.80
  -5  -5 -33    0.18    0.73
   1  -5 -28    1.25    0.83
  -6  -4 -33    4.31    0.75
  -4  -4 -32    4.88    0.81
   3  -4 -24   22.20    0.91
  -9  -3 -33   -0.09    0.69
  -5  -3 -32    0.69    0.74
  -2  -3 -30    0.05    0.87
  -1  -3 -29    1.49    0.87
   0  -3 -28    0.20    0.84
   2  -3 -25   21.47    0.90
   4  -3 -20   11.42    0.69
  -8  -2 -32    0.17    0.68
  -1  -2 -28   -0.06    0.72
   3  -2 -21   14.60    0.62
  -8  -1 -31    1.90    0.68
  -5  -1 -30    3.59    0.77
  -4   0 -28   11.10    0.81
   2   0 -19   -0.49    0.53
  -7   1 -28    8.17    0.74
  -5   1 -27   30.25    0.86
  -1   1 -23    7.48    0.65
  -4   2 -24    6.19    0.63
  -3   2 -23    2.70    0.58
  -3   3 -19   15.88    0.47
  -2 -12 -29    0.33    0.54
  -1 -12 -28    1.98    0.61
  -2 -11 -30    0.75    0.63
  -1 -11 -29    0.91    0.60
   0 -11 -28    0.16    0.63
   2 -11 -25    1.48    0.69
   3 -11 -23   -0.21    0.69
   4 -11 -20    0.19    0.69
   2 -10 -26    0.34    0.70
   3 -10 -24    0.78    0.71
   5 -10 -18    4.86    0.68
  -3  -9 -32    0.12    0.62
   4  -8 -23    0.17    0.77
   5  -8 -20    2.85    0.71
   6  -8 -13    7.09    0.47
   6  -8 -14    6.74    0.54
  -4  -7 -33    2.06    0.71
   6  -7 -14   25.65    0.58
   6  -7 -15    9.63    0.58
  -4  -6 -33    4.54    0.76
   2  -6 -27    0.74    0.81
   5  -6 -20    4.60    0.71
   6  -6 -13    2.50    0.41
   6  -6 -14    7.20    0.47
  -8  -5 -34    3.85    0.65
  -3  -5 -32    0.04    0.70
   3  -5 -25    3.42    0.82
  -2  -4 -31   -0.08    0.84
  -1  -4 -30   -0.07    0.86
   2  -4 -26    8.24    0.75
   5  -4 -18    5.49    0.58
 -10  -3 -33   -0.05    0.57
  -8  -3 -33    1.28    0.67
   3  -3 -23   24.00    0.79
   5  -3 -15    1.16    0.39
  -7  -2 -32    0.61    0.69
   2  -2 -24   14.37    0.86
   4  -2 -18   32.79    0.64
  -7  -1 -31    0.84    0.70
  -3  -1 -29    0.32    0.80
   1  -1 -24   13.17    0.75
   2  -1 -22    3.62    0.59
   3  -1 -19    0.93    0.46
  -8   0 -30    4.41    0.75
  -5   2 -25   16.80    0.72
  -1   2 -20   22.62    0.59
  -5   3 -22   -0.76    0.46
  -4   3 -21    2.48    0.46
  -1 -13 -27    1.65    0.59
   1 -13 -24   -0.61    0.58
   2 -12 -24    1.25    0.71
   1 -11 -27    0.05    0.69
   4 -10 -22    0.48    0.76
   2  -9 -27    0.10    0.71
   3  -9 -25    3.84    0.76
   4  -9 -23    1.92    0.82
  -4  -8 -33    0.64    0.60
  -1  -8 -31    0.47    0.70
   0  -8 -30   -0.09    0.72
   6  -8 -15    9.04    0.61
  -6  -7 -34    1.69    0.64
  -2  -7 -32    0.58    0.70
  -1  -7 -31    0.08    0.73
   0  -7 -30    0.05    0.75
  -6  -6 -34    7.88    0.73
  -1  -6 -31    0.24    0.78
   0  -6 -30    2.00    0.81
   6  -6 -15    2.33    0.48
  -7  -5 -34    4.37    0.68
   2  -5 -27    0.82    0.82
   4  -5 -23   15.03    0.89
   1  -4 -28   -0.11    0.81
   4  -4 -22   30.86    0.83
  -7  -3 -33    0.00    0.67
   1  -3 -27    1.61    0.72
   4  -3 -21    2.39    0.68
   5  -3 -16    4.88    0.44
  -6  -2 -32    4.60    0.74
  -4  -2 -31    0.98    0.77
   1  -2 -26   -0.22    0.82
   3  -2 -22    0.48    0.69
  -6  -1 -31    2.86    0.80
  -4  -1 -30    0.13    0.78
   0  -1 -26   -0.15    0.80
   2   0 -20    8.87    0.60
  -6   1 -28   14.42    0.75
  -3   1 -26    0.52    0.69
  -2   1 -25    1.71    0.70
  -6   2 -26   72.86    1.02
  -2   2 -22   23.82    0.66
  -3   3 -20    0.06    0.45
   0 -13 -26    0.10    0.59
   1 -12 -26    0.24    0.68
   3 -12 -22    0.85    0.67
   4 -11 -21    3.89    0.72
   1 -10 -28    1.58    0.70
   5 -10 -19    0.27    0.67
  -4  -9 -33    0.37    0.61
   5  -9 -20    3.13    0.72
  -2  -8 -32    0.80    0.68
   1  -8 -29    1.60    0.77
   6  -8 -16   17.23    0.71
   1  -7 -29    0.39    0.68
   5  -7 -21    0.69    0.72
   6  -7 -16    4.12    0.54
  -2  -6 -32   -0.02    0.73
   1  -6 -29    1.52    0.79
   3  -6 -26    8.98    0.86
   5  -6 -21   74.37    1.08
   6  -6 -16    1.48    0.51
  -4  -5 -33    0.92    0.66
  -1  -5 -31    0.11    0.83
   0  -5 -30    0.39    0.80
   6  -5 -14    2.72    0.44
  -9  -4 -34    5.61    0.61
  -8  -4 -34    0.17    0.68
  -3  -4 -32    0.30    0.71
   3  -4 -25    0.88    0.80
  -6  -3 -33    0.13    0.70
   3  -3 -24   33.64    0.96
   5  -3 -17   -0.17    0.50
   4  -2 -19    9.39    0.54
   2  -1 -23    1.14    0.73
   3  -1 -20   10.60    0.57
  -2   0 -27   -0.04    0.65
  -4   1 -27   19.42    0.81
   0   1 -22    0.33    0.58
   0   2 -18   46.55    0.67
  -3 -10 -32    0.70    0.52
   3 -10 -25    0.40    0.69
  -1  -9 -31    6.16    0.68
   3  -8 -26    0.14    0.66
   4  -8 -24   -0.71    0.76
  -5  -7 -34    4.02    0.69
  -3  -7 -33    0.35    0.68
   2  -7 -28    2.43    0.83
   6  -7 -17   36.33    0.76
  -5  -6 -34    3.29    0.71
  -3  -6 -33    0.09    0.75
   2  -6 -28    0.30    0.82
   4  -6 -24   19.61    0.83
   6  -6 -17   -0.08    0.55
  -2  -5 -32    0.36    0.83
   1  -5 -29    0.58    0.84
   6  -5 -15    0.37    0.45
  -7  -4 -34    1.15    0.69
   2  -4 -27    0.27    0.84
   4  -4 -23   97.57    1.24
  -2  -3 -31   -0.26    0.85
  -1  -3 -30   -0.39    0.88
   2  -3 -26   14.85    0.80
  -5  -2 -32    4.91    0.79
  -1  -2 -29    6.19    0.80
   0  -2 -28    5.34    0.92
   2  -2 -25    6.88    0.85
  -5  -1 -31    2.21    0.85
   1  -1 -25    0.31    0.69
   4  -1 -16   20.03    0.58
  -6   0 -30    6.72    0.77
  -4   0 -29    0.13    0.78
  -5   1 -28   11.14    0.84
  -1   1 -24   12.42    0.68
  -4   2 -25    3.61    0.65
  -3   2 -24   16.11    0.72
  -1   2 -21    0.44    0.51
  -4   3 -22   15.85    0.63
  -1 -12 -29    1.53    0.58
  -1 -11 -30   -0.11    0.61
   2 -11 -26    0.10    0.67
   3 -11 -24    0.36    0.66
   2 -10 -27    0.73    0.72
   4 -10 -23   11.63    0.78
  -2  -9 -32    0.02    0.55
   3  -9 -26    0.40    0.77
   5  -9 -21   19.02    0.82
   6  -9 -16   18.78    0.71
  -3  -8 -33    0.34    0.56
   6  -8 -17   19.14    0.71
   5  -7 -22    0.16    0.73
  -5  -5 -34   -0.25    0.73
  -3  -5 -33    1.00    0.79
   3  -5 -26    9.62    0.80
   4  -5 -24    1.11    0.80
   6  -5 -16    2.78    0.51
  -1  -4 -31    0.05    0.89
   0  -4 -30   12.22    0.93
   5  -4 -20    0.48    0.65
  -5  -3 -33    1.29    0.72
   1  -3 -28   -0.01    0.87
   4  -3 -22   16.63    0.82
   5  -3 -18    0.21    0.47
  -9  -2 -33    4.40    0.69
  -8  -2 -33    5.61    0.76
   1  -2 -27   35.09    1.06
   3  -2 -23    2.74    0.67
   4  -2 -20   17.79    0.64
  -9  -1 -32    0.50    0.70
  -8  -1 -32    2.52    0.75
  -3  -1 -30   11.56    0.86
  -2  -1 -29    7.93    0.77
   3  -1 -21    1.18    0.64
   4  -1 -17   14.91    0.59
   2   0 -21   -0.26    0.52
  -7   1 -29    2.14    0.75
  -5   2 -26    0.24    0.65
  -2   2 -23    1.44    0.59
  -3   3 -21    2.02    0.50
  -2   3 -19   12.86    0.50
   0 -12 -28    0.29    0.60
   2 -12 -25    0.06    0.63
   3 -12 -23   -0.67    0.69
   4 -11 -22    1.65    0.72
   0 -10 -30    0.24    0.62
   5 -10 -20   17.73    0.76
  -3  -9 -33    0.58    0.58
   2  -9 -28    0.03    0.70
   4  -9 -24    0.50    0.75
   5  -8 -22   -0.54    0.77
   6  -8 -18   17.66    0.81
  -4  -7 -34    3.35    0.69
  -1  -7 -32    1.92    0.77
   3  -7 -27    0.77    0.82
   6  -7 -18   13.24    0.71
  -4  -6 -34    0.14    0.71
   6  -6 -18    7.45    0.67
   2  -5 -28    1.44    0.72
   6  -5 -17    0.49    0.54
  -6  -4 -34    4.52    0.72
  -2  -4 -32    0.14    0.83
   1  -4 -29    1.00    0.87
   6  -4 -14   15.87    0.54
  -9  -3 -34    2.49    0.65
   3  -3 -25    0.39    0.80
   5  -3 -19    6.13    0.62
  -7  -2 -33    1.83    0.70
  -7  -1 -32    0.14    0.70
   2  -1 -24    2.61    0.80
  -2   0 -28   28.46    0.94
  -3   1 -27   20.00    0.86
  -2   1 -26    0.75    0.75
  -1   2 -22    5.86    0.66
   1 -12 -27    2.82    0.68
   1 -11 -28    0.10    0.61
   1 -10 -29    1.13    0.69
   6  -9 -17    1.61    0.61
  -4  -8 -34    0.45    0.59
  -1  -8 -32    0.49    0.70
   1  -8 -30    0.62    0.76
   4  -8 -25    4.47    0.78
  -2  -7 -33    0.11    0.69
   1  -7 -30    0.22    0.68
  -2  -6 -33    0.63    0.74
  -1  -6 -32   -0.28    0.66
   1  -6 -30   -0.23    0.79
   3  -6 -27    0.16    0.73
   4  -6 -25    0.21    0.71
   5  -5 -22   50.18    1.04
   6  -5 -18   13.52    0.65
  -3  -4 -33    2.45    0.81
   3  -4 -26    0.33    0.72
   4  -4 -24    0.71    0.82
   5  -4 -21   16.19    0.81
   6  -4 -15   13.63    0.54
  -8  -3 -34    0.38    0.63
  -7  -3 -34   -0.04    0.74
   2  -3 -27    2.67    0.86
   4  -3 -23   12.50    0.87
  -6  -2 -33   -0.24    0.78
  -4  -2 -32    0.96    0.76
   2  -2 -26    4.58    0.87
   3  -2 -24   15.45    0.87
   4  -2 -21    0.21    0.67
   5  -2 -16    6.51    0.53
  -6  -1 -32    0.34    0.79
  -4  -1 -31   -0.07    0.81
   1  -1 -26    0.86    0.83
   3  -1 -22    4.20    0.71
   4  -1 -18    2.76    0.46
  -8   0 -31   -0.49    0.66
  -6   1 -29    3.23    0.70
  -4   1 -28    2.46    0.76
  -1   1 -25    0.49    0.72
   2   1 -18    5.10    0.45
  -3   2 -25   17.77    0.84
   0   2 -20   23.29    0.64
  -2   3 -20    4.51    0.51
   2 -11 -27   -0.21    0.72
   3 -11 -25    0.19    0.66
   3 -10 -26   -0.35    0.70
   4 -10 -24    0.69    0.70
   5 -10 -21    0.30    0.66
  -1  -9 -32    0.32    0.64
   3  -9 -27   -0.20    0.73
   4  -9 -25    0.31    0.83
   5  -9 -22    1.67    0.73
   6  -9 -18    0.78    0.69
  -2  -8 -33    5.41    0.72
   5  -8 -23   23.13    0.98
   6  -8 -19    7.17    0.72
   2  -7 -29    1.69    0.80
   5  -7 -23    7.56    0.81
   2  -6 -29    1.21    0.86
   6  -6 -19    0.16    0.68
  -4  -5 -34    0.49    0.74
  -1  -5 -32    0.08    0.70
   1  -5 -30    3.42    0.83
   3  -5 -27   -0.29    0.85
   4  -5 -25    3.88    0.86
   2  -4 -28    0.21    0.73
   6  -4 -16    0.55    0.43
  -4  -3 -33    0.51    0.78
  -1  -3 -31    8.36    0.96
   0  -3 -30   -0.29    0.92
   5  -3 -20    1.52    0.68
  -1  -2 -30    5.24    0.90
   5  -2 -17    2.06    0.53
   4  -1 -19   19.42    0.66
  -4   0 -30   19.37    0.95
   2   1 -19    8.49    0.56
  -4   2 -26    6.75    0.69
  -2   2 -24   13.51    0.73
  -4   3 -23   12.69    0.63
  -3   3 -22    3.20    0.59
   4 -11 -23    0.58    0.66
   2 -10 -28    0.03    0.70
  -2  -9 -33    1.90    0.63
  -3  -7 -34    0.11    0.67
   6  -7 -20    3.52    0.73
  -3  -6 -34    0.13    0.74
  -2  -5 -33    1.91    0.71
   2  -5 -29    0.28    0.85
   5  -5 -23    0.93    0.81
   6  -5 -19    7.82    0.69
   5  -4 -22   27.43    0.97
  -6  -3 -34    0.18    0.68
  -2  -3 -32    0.98    0.84
   1  -3 -29    1.17    0.86
   3  -3 -26    2.85    0.85
  -5  -2 -33    0.75    0.76
  -3  -2 -32    0.50    0.81
   1  -2 -28   -0.26    0.89
   4  -2 -22   11.31    0.80
   5  -2 -18    4.18    0.58
  -5  -1 -32   -0.06    0.75
  -2  -1 -30    6.32    0.85
   0  -1 -28   -0.18    0.86
   2  -1 -25    1.45    0.84
  -6   0 -31   -0.26    0.71
  -5   1 -29    1.86    0.72
   0   1 -24    0.21    0.61
  -5   2 -27    0.39    0.72
  -1   2 -23   -0.01    0.63
   2 -12 -26   -0.11    0.62
   3 -12 -24   -0.17    0.62
   0 -11 -30    0.19    0.62
   5 -10 -22   11.65    0.82
   2  -9 -29   -0.41    0.73
   5  -9 -23    0.46    0.72
   6  -9 -19   10.24    0.71
  -3  -8 -34    0.23    0.61
   4  -8 -26    5.25    0.82
   6  -8 -20    1.05    0.74
   0  -7 -32   -0.02    0.73
   3  -7 -28    8.12    0.86
  -5  -6 -35    5.27    0.65
   3  -6 -28    0.10    0.87
   4  -6 -26    0.27    0.73
  -3  -5 -34    2.22    0.76
  -7  -4 -35    2.98    0.65
  -1  -4 -32    6.02    0.80
   1  -4 -30    0.01    0.85
   3  -4 -27   81.10    1.20
   4  -4 -25    0.86    0.85
  -5  -3 -34    3.74    0.84
   2  -3 -28   25.70    1.02
   4  -3 -24    7.17    0.88
   5  -3 -21    1.66    0.75
   3  -2 -25   17.25    0.92
  -3  -1 -31    4.69    0.83
   1  -1 -27   11.02    0.93
   3  -1 -23    4.97    0.79
   4  -1 -20    5.61    0.67
  -2   0 -29   -0.18    0.82
   2   0 -23   -0.01    0.63
  -3   1 -28    2.23    0.79
  -2   1 -27    4.81    0.79
  -1   1 -26    1.15    0.76
   2   1 -20    9.53    0.61
   1   2 -18   37.80    0.66
  -2   3 -21    1.11    0.48
   1 -12 -28    1.69    0.65
   1 -11 -29    0.61    0.64
   3 -11 -26    0.39    0.73
   1 -10 -30    0.15    0.66
   3 -10 -27   -0.01    0.71
   4 -10 -25    0.59    0.71
   0  -8 -32    2.39    0.72
   1  -8 -31   -0.05    0.71
   5  -8 -24    3.06    0.80
  -1  -7 -33    0.02    0.71
   1  -7 -31    0.14    0.67
   5  -7 -24   10.98    0.76
   6  -7 -21    9.51    0.80
  -1  -6 -33    0.28    0.77
   0  -6 -32    0.31    0.66
   1  -6 -31    0.93    0.80
   6  -6 -21    0.07    0.75
   3  -5 -28    1.81    0.88
   4  -5 -26   10.62    0.83
  -6  -4 -35    4.82    0.72
  -2  -4 -33    0.60    0.73
   2  -4 -29    0.35    0.89
   5  -4 -23   11.72    0.90
   6  -3 -16    3.20    0.52
  -9  -2 -34    3.85    0.65
  -8  -2 -34   -0.15    0.67
  -4  -2 -33    0.14    0.86
   2  -2 -27    0.85    0.76
   5  -2 -19    8.70    0.59
  -4   1 -29    1.02    0.75
  -3   2 -26    4.30    0.72
  -2   2 -25    6.88    0.72
   1   2 -19    2.16    0.50
  -4   3 -24    7.11    0.68
  -3   3 -23   24.25    0.76
  -1   3 -19    0.69    0.44
   2 -11 -28    0.50    0.76
   4 -11 -24    0.76    0.69
   2 -10 -29   -0.07    0.76
   3  -9 -28    0.45    0.77
   4  -9 -26    0.40    0.76
   6  -9 -20    2.99    0.68
  -1  -8 -33    0.04    0.59
   6  -8 -21    1.37    0.77
  -4  -7 -35    5.12    0.65
  -2  -7 -34   -0.08    0.65
   2  -7 -30   -0.05    0.70
   7  -7 -13    0.47    0.47
   7  -7 -14    1.80    0.54
  -4  -6 -35    0.11    0.67
  -2  -6 -34    2.26    0.77
   2  -6 -30    0.55    0.83
  -1  -5 -33    0.83    0.84
   0  -5 -32   -0.02    0.70
   1  -5 -31   -0.18    0.83
   5  -5 -24    8.24    0.88
  -3  -4 -34    4.97    0.82
  -1  -3 -32    7.80    0.94
   5  -3 -22    0.34    0.79
   6  -3 -17    5.55    0.57
  -7  -2 -34    3.40    0.71
  -1  -2 -31    0.26    0.89
   0  -2 -30    5.61    0.93
  -7  -1 -33    1.94    0.68
  -4  -1 -32   -0.01    0.78
   2  -1 -26    0.66    0.87
   3  -1 -24    0.77    0.83
   4  -1 -21    4.26    0.73
   2   0 -24    1.91    0.80
   4   0 -16  112.35    0.93
  -6   1 -30    2.77    0.73
   2   1 -21   10.38    0.68
  -4   2 -27    3.43    0.70
  -1   2 -24   12.47    0.75
   0   2 -22    1.21    0.60
   2 -12 -27    0.98    0.67
   3 -12 -25    0.17    0.62
   5 -10 -23    0.17    0.71
   6 -10 -19    0.67    0.72
  -1  -9 -33    2.65    0.66
   0  -9 -32   -0.23    0.66
   5  -9 -24    5.30    0.79
  -2  -8 -34    1.20    0.64
   4  -8 -27    1.51    0.79
   3  -7 -29    4.01    0.84
   5  -7 -25    1.31    0.81
   6  -7 -22    7.96    0.83
   7  -7 -15   -0.08    0.52
   7  -7 -16    6.03    0.62
   4  -6 -27    0.48    0.86
   7  -6 -13   40.98    0.65
   7  -6 -14   20.36    0.59
   7  -6 -15    6.94    0.54
  -4  -5 -35    0.19    0.71
  -2  -5 -34    0.30    0.84
   2  -5 -30    0.25    0.82
  -5  -4 -35   -0.01    0.68
   0  -4 -32    0.22    0.88
   3  -4 -28    0.21    0.87
   4  -4 -26    1.97    0.76
   6  -4 -20    0.31    0.72
  -7  -3 -35    2.34    0.71
  -4  -3 -34    0.34    0.73
  -2  -3 -33   -0.48    0.84
   1  -3 -30   -0.26    0.77
   3  -3 -27    3.29    0.78
   4  -3 -25    0.28    0.73
   6  -3 -18    1.35    0.59
  -6  -2 -34    2.39    0.73
   1  -2 -29    6.28    0.86
   3  -2 -26    3.73    0.90
   5  -2 -20    1.04    0.59
  -6  -1 -33    2.13    0.75
  -2  -1 -31    2.76    0.84
   5  -1 -16    5.31    0.55
  -4   0 -31   -0.10    0.78
   4   0 -17   -0.12    0.47
  -5   1 -30    3.83    0.80
  -2   1 -28    1.82    0.80
   3   1 -17   62.99    0.79
  -5   2 -28   58.86    1.06
   1   2 -20   22.03    0.66
  -2   3 -22    0.14    0.55
  -1   3 -20    0.14    0.47
   5 -11 -22   -0.86    0.75
   4 -10 -26    0.01    0.78
   2  -9 -30    0.52    0.72
   6  -9 -21   -0.03    0.71
   5  -8 -25    0.19    0.82
   6  -8 -22    0.67    0.78
   7  -8 -15   17.28    0.64
   7  -8 -16   14.20    0.73
  -3  -7 -35    1.75    0.69
   7  -7 -17    1.48    0.64
  -3  -6 -35   -0.20    0.73
   3  -6 -29    0.35    0.75
   6  -6 -22    1.42    0.69
   7  -6 -16    2.33    0.55
   7  -6 -17    3.98    0.63
   4  -5 -27    0.56    0.90
   5  -5 -25    3.62    0.88
   7  -5 -13    7.15    0.46
   7  -5 -14    4.99    0.49
   7  -5 -15   33.71    0.68
  -1  -4 -33    0.12    0.87
   1  -4 -31   -0.13    0.75
   5  -4 -24   12.03    0.93
  -6  -3 -35    0.94    0.75
   2  -3 -29    0.04    0.89
   5  -3 -23   10.15    0.90
  -5  -2 -34    0.15    0.78
  -3  -2 -33    0.37    0.82
   2  -2 -28   -0.12    0.89
   4  -2 -24    6.42    0.88
   5  -2 -21    8.15    0.79
  -5  -1 -33    2.70    0.84
  -3  -1 -32   -0.07    0.81
   1  -1 -28   15.38    0.89
   4  -1 -22   12.23    0.85
   5  -1 -17   24.98    0.64
  -6   0 -32    1.30    0.72
  -2   0 -30   17.21    0.95
   4   0 -18   14.36    0.58
  -3   1 -29    0.94    0.78
  -1   1 -27   11.70    0.86
   3   1 -18   25.38    0.68
  -3   3 -24   33.09    0.85
   1 -11 -30    0.19    0.61
   3 -11 -27    0.57    0.70
   4 -11 -25    0.39    0.78
   0 -10 -32    0.08    0.65
   1 -10 -31    0.93    0.72
   3 -10 -28    0.23    0.69
   6 -10 -20    1.82    0.69
   4  -9 -27    0.26    0.80
   7  -8 -17    2.05    0.65
   1  -7 -32    1.85    0.77
   6  -7 -23    7.49    0.94
   7  -7 -18   16.46    0.78
   1  -6 -32    0.17    0.83
   7  -6 -18   15.36    0.76
  -3  -5 -35    0.09    0.75
   3  -5 -29    5.18    0.79
   7  -5 -16    3.72    0.56
  -2  -4 -34    1.12    0.84
   2  -4 -30   -0.24    0.76
   6  -4 -21    1.62    0.69
   4  -3 -26    2.53    0.88
   6  -3 -19   15.48    0.66
   2  -1 -27    5.33    0.95
   3  -1 -25    1.68    0.88
   5  -1 -18    1.96    0.57
   2   0 -25    0.07    0.84
   4   0 -19    0.00    0.59
   0   1 -26   -0.12    0.78
   2   1 -22    2.90    0.63
  -3   2 -27    9.13    0.78
  -2   2 -26    4.16    0.74
  -1   2 -25    1.19    0.72
   1   2 -21    0.42    0.57
  -4   3 -25   -0.11    0.60
  -2   3 -23    3.32    0.70
  -1   3 -21    0.54    0.52
   0   3 -18   -0.10    0.43
   3 -12 -26    0.14    0.67
   2 -11 -29    0.73    0.73
   5 -10 -24    0.21    0.71
   3  -9 -29    2.64    0.75
   5  -9 -25    2.78    0.77
   6  -9 -22    0.15    0.77
  -1  -8 -34    0.73    0.65
   1  -8 -32    0.97    0.61
   2  -8 -31   -0.36    0.76
   6  -8 -23    0.31    0.79
  -1  -7 -34   -0.02    0.61
   2  -7 -31    3.54    0.72
   5  -7 -26    0.60    0.86
   7  -7 -19    4.15    0.81
  -1  -6 -34    0.57    0.74
   2  -6 -31    0.23    0.73
   4  -6 -28    2.48    0.88
   1  -5 -32    0.07    0.85
   7  -5 -17   41.02    0.81
   3  -4 -29    0.04    0.88
   4  -4 -27    1.98    0.78
   5  -4 -25    0.95    0.90
  -5  -3 -35   -0.19    0.72
   0  -3 -32    0.31    0.95
   1  -3 -31    8.56    0.98
   3  -3 -28    1.80    0.80
   6  -3 -20    6.74    0.77
  -4  -2 -34    3.03    0.81
   1  -2 -30    5.38    1.01
   3  -2 -27    9.81    0.97
   4  -2 -25    3.37    0.88
   5  -2 -22    0.99    0.84
   6  -2 -15   65.63    0.77
   6  -2 -16    1.43    0.56
  -4  -1 -33    4.42    0.80
   4  -1 -23   23.46    0.94
   5  -1 -19    0.62    0.64
  -6   1 -31    3.38    0.82
  -4   1 -30   -0.21    0.75
   3   1 -19    0.74    0.49
  -4   2 -28   17.73    0.82
   2 -12 -28    0.85    0.66
   5 -11 -23    0.32    0.76
   2 -10 -30    0.11    0.67
   6 -10 -21   11.01    0.76
   4  -8 -28    0.51    0.78
   5  -8 -26   -0.04    0.82
   7  -8 -19    0.28    0.78
  -2  -7 -35    0.12    0.63
   3  -7 -30    1.26    0.84
  -2  -6 -35    4.27    0.76
   3  -6 -30    1.92    0.90
   7  -6 -19    4.45    0.75
  -1  -5 -34    4.19    0.75
   2  -5 -31   -0.23    0.74
   4  -5 -28    2.85    0.92
   5  -5 -26    5.47    0.96
   7  -5 -18    2.09    0.67
   6  -4 -22    4.63    0.77
   7  -4 -14   12.04    0.54
   7  -4 -15    1.66    0.52
   7  -4 -16   22.26    0.67
  -1  -3 -33    2.66    0.79
   2  -3 -30   -0.11    0.91
   5  -3 -24    8.86    0.82
   2  -2 -29   19.73    1.06
   6  -2 -17    8.06    0.61
  -7  -1 -34    1.22    0.74
  -2  -1 -32    2.62    0.84
   1  -1 -29    1.34    0.98
  -4   0 -32   13.69    0.94
   4   0 -20    0.48    0.58
  -2   1 -29    7.49    0.87
  -1   1 -28   15.28    0.93
   3   1 -20   11.23    0.67
   0   2 -24    1.80    0.76
   1   2 -22    5.63    0.66
  -1   3 -22    5.20    0.60
   4 -11 -26    0.20    0.75
   3 -10 -29    3.28    0.78
   4 -10 -27    1.35    0.77
   2  -9 -31    0.44    0.72
   4  -9 -28    0.20    0.76
   6  -9 -23    2.84    0.86
   7  -9 -18    2.15    0.72
   6  -7 -24    2.39    0.89
   7  -7 -20    0.63    0.77
   7  -6 -20    1.08    0.78
  -2  -5 -35    1.61    0.79
   3  -5 -30   -0.02    0.89
   7  -5 -19   11.05    0.77
  -5  -4 -36    4.14    0.74
  -1  -4 -34    1.26    0.89
   1  -4 -32    5.47    0.81
   2  -4 -31    0.02    0.88
   7  -4 -17   14.02    0.68
  -4  -3 -35    4.02    0.78
   4  -3 -27    0.03    0.90
   6  -3 -21   95.42    1.22
  -7  -2 -35    0.56    0.64
  -6  -2 -35   -0.36    0.75
   5  -2 -23    2.79    0.87
   6  -2 -18    4.91    0.64
  -6  -1 -34    0.96    0.72
   2  -1 -28    2.14    0.97
   3  -1 -26    1.24    0.93
   5  -1 -20    0.13    0.57
   2   0 -26    0.78    0.89
   4   0 -21   -0.04    0.72
  -5   1 -31    2.40    0.72
  -3   1 -30   11.05    0.85
  -5   2 -29    0.71    0.73
  -3   2 -28    0.49    0.84
  -2   2 -27    0.56    0.78
  -1   2 -26   -0.32    0.84
  -4   3 -26    1.89    0.73
  -3   3 -25    0.54    0.69
  -2   3 -24    6.32    0.70
   0   3 -20    0.09    0.50
   3 -11 -28    3.15    0.72
   5 -10 -25   -0.21    0.74
   6 -10 -22    0.43    0.77
   5  -9 -26    2.78    0.80
   6  -8 -24    4.65    0.88
   7  -8 -20    2.98    0.77
   0  -7 -34    0.08    0.72
   1  -7 -33    0.01    0.77
   0  -6 -34    0.04    0.74
   1  -6 -33    0.17    0.83
   4  -6 -29    0.27    0.88
   5  -6 -27    0.39    0.94
   7  -5 -20    8.11    0.83
   5  -4 -26    1.71    0.97
   6  -4 -23   34.24    1.06
   3  -3 -29   12.21    1.03
   5  -3 -25    3.39    0.94
  -3  -2 -34    0.32    0.80
   3  -2 -28   -0.05    0.91
   4  -2 -26    7.26    0.97
   6  -2 -19    1.45    0.68
  -5  -1 -34    0.35    0.86
  -3  -1 -33    1.62    0.82
   4  -1 -24    2.44    0.78
   5  -1 -21    1.39    0.72
  -6   0 -33   -0.03    0.81
  -2   0 -31   -0.23    0.86
   3   1 -21    1.13    0.59
  -2   4 -19    4.23    0.49
   3 -12 -27    0.21    0.65
   2 -11 -30    0.52    0.69
   5 -11 -24   -0.34    0.76
   1 -10 -32    0.38    0.65
   3  -9 -30    0.71    0.73
   7  -9 -19   10.30    0.75
   0  -8 -34    2.66    0.67
   1  -8 -33    0.24    0.71
   2  -8 -32    0.84    0.76
   4  -8 -29    0.15    0.81
   5  -8 -27    6.28    0.88
  -1  -7 -35   -0.03    0.67
   2  -7 -32    0.52    0.69
   6  -7 -25    7.04    0.89
   7  -7 -21    4.50    0.81
  -1  -6 -35    0.10    0.73
   2  -6 -32    0.19    0.72
   7  -6 -21    0.08    0.81
  -3  -5 -36   -0.02    0.81
   0  -5 -34   -0.03    0.82
   1  -5 -33    1.32    0.87
   4  -5 -29    0.97    0.96
   5  -5 -27    1.24    0.97
  -4  -4 -36    1.52    0.75
  -2  -4 -35    1.35    0.81
   3  -4 -30    8.21    0.96
  -3  -3 -35    1.17    0.80
   1  -3 -32    8.31    0.99
   6  -3 -22    5.00    0.79
  -5  -2 -35    0.04    0.73
   0  -2 -32   -0.14    0.93
   1  -2 -31    0.60    0.97
   6  -2 -20    2.74    0.74
  -1  -1 -32    2.70    0.91
   4   0 -22   10.18    0.86
  -4   1 -31    0.61    0.77
  -4   2 -29    0.36    0.74
   1   2 -23    0.01    0.61
  -1   3 -23    2.15    0.66
   2 -10 -31    0.13    0.67
   4 -10 -28    1.98    0.73
   6 -10 -23    1.33    0.79
   6  -9 -24    0.37    0.78
   7  -9 -20    0.83    0.78
   7  -8 -21   16.70    0.88
   3  -7 -31    0.21    0.79
   3  -6 -31   -0.22    0.85
  -1  -5 -35    2.04    0.82
   2  -5 -32    0.27    0.74
   7  -5 -21   70.76    1.17
   6  -4 -24   13.57    0.98
  -5  -3 -36    2.25    0.77
  -1  -3 -34    0.39    0.88
   2  -3 -31   -0.05    0.97
   4  -3 -28    6.20    0.97
   7  -3 -14   51.27    0.74
   2  -2 -30    5.24    1.01
   5  -2 -24    1.13    0.78
  -4  -1 -34   -0.10    0.76
   1  -1 -30    3.93    0.87
   3  -1 -27   20.59    0.98
   4  -1 -25    2.35    0.91
   5  -1 -22    5.88    0.83
   2   0 -27   -0.54    0.93
  -6   1 -32   -0.94    0.79
  -2   1 -30    6.77    0.88
  -1   1 -29    1.49    0.87
   0   1 -28   -0.42    0.86
   3   1 -22    3.71    0.66
   4   1 -17   15.09    0.58
  -3   3 -26    2.67    0.71
  -2   3 -25   21.63    0.82
   1   3 -18    7.89    0.55
   4 -11 -27    0.29    0.70
   3 -10 -30    1.25    0.79
   5 -10 -26    0.46    0.72
   4  -9 -29    0.15    0.78
   5  -9 -27    0.45    0.81
   7  -7 -22    0.22    0.82
  -2  -6 -36    1.28    0.76
   5  -6 -28    1.60    0.94
   7  -6 -22    7.19    0.86
   3  -5 -31    0.48    0.77
   6  -5 -25    3.68    0.83
   0  -4 -34    6.02    0.94
   1  -4 -33    0.58    0.90
   2  -4 -32    0.20    0.92
   4  -4 -29    1.81    0.93
   5  -4 -27    4.04    0.96
   3  -3 -30    2.77    0.95
   5  -3 -26    3.84    0.83
   6  -3 -23   42.32    1.03
   7  -3 -18   -0.08    0.66
  -4  -2 -35    6.88    0.79
  -2  -2 -34    0.23    0.86
   3  -2 -29    3.73    0.96
   4  -2 -27    3.79    0.96
   6  -2 -21    0.02    0.70
  -2  -1 -33    0.25    0.85
   2  -1 -29    6.87    0.90
   6  -1 -15   13.99    0.62
   6  -1 -16    2.63    0.57
  -4   0 -33   -0.02    0.78
   0   0 -30   30.58    1.08
   4   0 -23    0.08    0.89
  -3   1 -31    4.55    0.91
   1   1 -27   11.13    0.95
   4   1 -18    2.98    0.53
  -5   2 -30    7.70    0.87
  -3   2 -29    3.46    0.87
  -2   2 -28   -0.49    0.80
  -1   2 -27   35.02    0.99
   1   2 -24   12.31    0.83
  -4   3 -27   -0.32    0.67
  -1   3 -24    0.28    0.71
   0   3 -22    0.17    0.64
   1   3 -19    1.01    0.52
   3 -11 -29    0.05    0.66
   5 -11 -25    0.14    0.70
   6  -9 -25    0.17    0.79
   7  -9 -21   -0.04    0.73
   5  -8 -28    2.04    0.83
   7  -8 -22    1.39    0.80
   6  -7 -26    8.40    0.90
   4  -6 -30    0.92    0.78
  -2  -5 -36    1.44    0.77
   5  -5 -28    1.31    0.98
  -1  -4 -35    0.52    0.84
   3  -4 -31    0.60    0.90
   6  -4 -25    4.49    0.96
  -4  -3 -36    0.68    0.76
   7  -3 -19    0.08    0.71
   5  -2 -25   15.60    0.89
  -7  -1 -35   -0.46    0.69
  -3  -1 -34    4.91    0.93
   5  -1 -23    3.29    0.88
   6  -1 -17    3.11    0.55
   6  -1 -18    6.68    0.70
  -2   0 -32    8.77    0.92
  -5   1 -32    0.04    0.78
   3   1 -23    4.91    0.73
   4   1 -19   18.84    0.66
   0   2 -26   -0.22    0.81
   2   2 -22   24.30    0.84
   3   2 -17    3.18    0.48
  -2   4 -21   11.53    0.60
   6 -10 -24    0.78    0.76
   3  -9 -31    0.03    0.72
   4  -8 -30    0.44    0.78
   6  -8 -26    0.36    0.86
   1  -7 -34   -0.17    0.65
   2  -7 -33    0.50    0.75
   7  -7 -23    2.36    0.76
   8  -7 -14    1.15    0.53
   8  -7 -15    0.20    0.61
   8  -7 -16    0.33    0.66
   8  -7 -17    0.36    0.78
   1  -6 -34    0.46    0.68
   2  -6 -33    0.10    0.80
   7  -6 -23    5.34    0.78
   8  -6 -14   63.59    0.83
   8  -6 -15    2.54    0.59
   8  -6 -16   40.76    0.85
   8  -6 -17    6.91    0.72
   1  -5 -34    4.27    0.84
   4  -5 -30    0.76    0.81
   7  -4 -22   47.64    1.14
   1  -3 -33    2.70    0.96
   4  -3 -29    0.26    0.95
   5  -3 -27   20.96    1.08
   6  -3 -24    8.11    0.87
   7  -3 -20   40.19    0.99
  -3  -2 -35    0.30    0.77
   1  -2 -32    0.72    0.96
   2  -2 -31    0.98    0.99
  -6  -1 -35   -0.29    0.71
   1  -1 -31   -0.42    0.96
   3  -1 -28    2.22    0.88
   4  -1 -26    3.58    0.85
   6  -1 -19    2.57    0.70
   2   0 -28   27.80    1.12
   4   0 -24    4.76    0.97
  -1   1 -30    4.56    0.90
   4   1 -20    5.13    0.69
  -4   2 -30    6.73    0.79
   1   2 -25    1.32    0.80
  -3   3 -27    3.15    0.82
  -2   3 -26   14.68    0.89
  -1   4 -19   14.39    0.54
   4 -11 -28    0.37    0.74
   2 -10 -32    0.42    0.66
   4 -10 -29   -0.21    0.76
   5 -10 -27   -0.08    0.74
   5  -9 -28    0.06    0.78
   7  -9 -22    0.13    0.74
   1  -8 -34    0.71    0.61
   2  -8 -33    5.00    0.75
   7  -8 -23    2.60    0.80
   8  -8 -16   12.31    0.75
   3  -7 -32    0.42    0.78
   8  -7 -13   11.44    0.56
   8  -7 -18    1.25    0.75
   3  -6 -32    0.15    0.74
   5  -6 -29    0.17    0.90
   8  -6 -13   11.56    0.53
   8  -6 -18   41.01    0.96
   2  -5 -33    1.83    0.75
   3  -5 -32    0.16    0.88
   8  -5 -14    0.21    0.50
   8  -5 -15   18.69    0.67
   8  -5 -16   -0.32    0.63
   8  -5 -17   11.39    0.74
  -2  -4 -36   -0.22    0.77
   4  -4 -30    2.83    0.97
   5  -4 -28    8.31    0.90
  -3  -3 -36    1.07    0.81
   0  -3 -34   -0.37    0.89
   2  -3 -32    0.70    0.84
  -5  -2 -36    1.51    0.76
   4  -2 -28   16.65    0.95
   5  -2 -26    0.76    0.98
   6  -2 -23    5.64    0.97
   7  -2 -15   14.77    0.63
  -5  -1 -35    0.96    0.75
  -1  -1 -33    1.54    0.88
   2  -1 -30    6.73    1.06
   5  -1 -24   33.11    1.08
   6  -1 -20    5.40    0.80
  -4   1 -32    0.34    0.79
  -2   1 -31    2.80    0.85
   1   1 -28   14.59    0.99
   3   1 -24    0.88    0.87
   4   1 -21    3.98    0.75
  -2   2 -29   18.68    0.94
  -1   2 -28    0.04    0.84
   2   2 -23    1.40    0.78
  -1   3 -25    0.22    0.78
   1   3 -21    0.06    0.61
  -2   4 -22   12.52    0.70
  -1   4 -20    8.58    0.60
   3 -11 -30    2.40    0.71
   5 -11 -26    1.10    0.70
   3 -10 -31    1.11    0.74
   6 -10 -25    0.86    0.86
   4  -9 -30    0.60    0.76
   6  -9 -26    0.32    0.81
   5  -8 -29    0.74    0.82
   8  -8 -17    9.07    0.71
   8  -8 -18    0.79    0.78
   4  -7 -31    0.12    0.82
   6  -7 -27   12.17    0.94
   7  -7 -24    0.99    0.88
   8  -7 -19    7.03    0.85
  -1  -6 -36    1.86    0.67
   4  -6 -31    2.06    0.92
   7  -6 -24    3.75    0.78
   8  -6 -12   54.17    0.71
   8  -6 -19    4.29    0.79
  -1  -5 -36    0.43    0.76
   5  -5 -29    0.05    0.99
   8  -5 -13    7.78    0.52
   8  -5 -18    5.38    0.78
   1  -4 -34    0.76    0.92
   2  -4 -33    0.85    0.92
   6  -4 -26   -0.28    0.85
   7  -4 -23   14.05    1.01
  -1  -3 -35    0.54    0.85
   3  -3 -31    3.24    0.97
   6  -3 -25    0.05    0.96
  -2  -2 -35    0.05    0.82
   3  -2 -30    3.23    0.88
   7  -2 -14    0.79    0.47
   7  -2 -17    7.88    0.59
   7  -2 -18   26.76    0.82
  -4  -1 -35    1.12    0.89
  -2  -1 -34   -0.01    0.87
   4  -1 -27   18.25    1.10
   4   0 -25   -0.25    0.96
  -3   2 -30    3.13    0.87
   7  -9 -23    1.80    0.76
   4  -8 -31    0.64    0.80
   6  -8 -27    7.13    0.93
   7  -8 -24    0.94    0.82
   8  -8 -19    4.53    0.82
   8  -7 -20   -0.07    0.80
   8  -6 -20   19.74    0.94
   4  -5 -31    0.00    0.95
   6  -5 -27    1.64    0.85
   8  -5 -19   35.48    0.98
   3  -4 -32    0.32    0.95
   8  -4 -15    3.33    0.58
   8  -4 -16   15.09    0.70
   8  -4 -17    6.21    0.68
   5  -3 -28   33.04    1.19
  -4  -2 -36    1.38    0.75
   6  -2 -24   38.62    1.16
   7  -2 -19    1.02    0.76
   3  -1 -29    0.25    0.90
   5  -1 -25   17.23    1.06
   6  -1 -21    8.12    0.76
  -4   0 -34   10.54    0.95
  -2   0 -33   -0.11    0.86
   2   0 -29   -0.81    1.00
  -3   1 -32   -0.06    0.82
   3   1 -25    1.70    0.95
   4   1 -22   12.10    0.87
   1   2 -26   -0.27    0.86
   2   2 -24   14.30    0.93
  -2   3 -27    2.47    0.84
   0   3 -24    0.28    0.74
   1   3 -22    5.35    0.73
   2   3 -17    8.67    0.57
   2   3 -18   60.03    0.84
  -2   4 -23   20.64    0.80
  -1   4 -21   15.13    0.63
   4 -10 -30    3.30    0.82
   5 -10 -28    0.05    0.79
   3  -9 -32   -0.34    0.73
   5  -9 -29    0.33    0.84
   8  -8 -20   13.57    0.91
   1  -7 -35    0.33    0.74
   2  -7 -34    0.44    0.75
   7  -7 -25   -0.33    0.92
   8  -7 -21    1.94    0.92
   1  -6 -35    0.28    0.76
   2  -6 -34    2.32    0.81
   7  -6 -25    0.49    0.88
   8  -6 -21    6.41    0.89
   8  -5 -20   11.35    0.89
  -1  -4 -36    0.24    0.80
   5  -4 -29    0.05    0.83
   6  -4 -27    0.52    1.03
   7  -4 -24    2.05    0.99
   8  -4 -13    1.91    0.54
   8  -4 -14    4.23    0.54
   8  -4 -18   12.51    0.77
   4  -3 -30    8.15    0.90
   6  -3 -26   21.98    1.12
   1  -2 -33    0.66    0.96
   2  -2 -32    0.37    1.03
   4  -2 -29    0.45    0.86
   5  -2 -27    0.40    0.85
   7  -2 -20   -0.04    0.83
  -3  -1 -35    0.43    0.84
   6  -1 -22    6.91    0.91
  -5   1 -33    2.55    0.78
  -1   1 -31   -0.10    0.88
   0   1 -30   -0.26    0.96
   5   1 -16    5.34    0.61
  -4   2 -31    0.70    0.87
  -1   2 -29    5.87    0.96
  -3   3 -28    1.64    0.83
  -1   3 -26    0.90    0.79
   2   3 -19   11.37    0.63
   0   4 -18    9.68    0.52
   4 -11 -29    1.10    0.72
   5 -11 -27    0.01    0.73
   6 -10 -26    2.51    0.85
   4  -9 -31    1.73    0.84
   6  -9 -27    0.01    0.81
   7  -9 -24    2.23    0.81
   2  -8 -34    0.99    0.71
   7  -8 -25    0.44    0.86
   3  -7 -33    0.06    0.75
   6  -7 -28    3.03    0.88
   0  -6 -36   -0.04    0.67
   3  -6 -33    0.14    0.73
   5  -6 -30    3.32    0.81
   1  -5 -35    1.86    0.86
   2  -5 -34    0.51    0.81
   3  -5 -33    0.80    0.88
   5  -5 -30   -0.26    0.95
   6  -5 -28   -0.26    0.97
   8  -5 -21    5.70    0.88
   4  -4 -31    4.50    0.85
   1  -3 -34    0.10    0.81
   2  -3 -33    0.27    0.84
   3  -3 -32    2.49    0.97
   7  -3 -23    7.50    0.99
  -3  -2 -36    0.19    0.80
   3  -2 -31    1.43    1.04
   6  -2 -25   -0.46    0.98
   7  -2 -21   67.53    1.21
  -1  -1 -34    0.37    0.88
   2  -1 -31    2.33    0.90
   4  -1 -28    2.40    1.01
   5  -1 -26   19.23    1.09
   0   0 -32    8.54    0.96
   4   0 -26   18.54    1.10
   6   0 -15    0.33    0.56
   6   0 -16    1.03    0.53
   6   0 -17   -0.29    0.62
   6   0 -18   26.81    0.79
  -4   1 -33    4.31    0.90
  -2   1 -32    3.03    0.94
   1   1 -29    1.64    0.93
   4   1 -23   22.78    0.90
   5   1 -17   24.54    0.68
   5   1 -18    1.79    0.66
  -2   2 -30    4.93    0.88
   0   2 -28    5.13    0.91
   2   2 -25    6.59    0.90
   1   3 -23    2.30    0.78
   2   3 -20    4.80    0.64
  -1   4 -22   20.07    0.73
   7 -10 -23    0.82    0.85
   8  -9 -19   -1.02    0.70
   5  -8 -30    3.07    0.82
   6  -8 -28   -0.20    0.87
   8  -8 -21   -0.08    0.79
   4  -7 -32    0.33    0.82
   7  -7 -26    9.99    0.97
   8  -7 -22    9.08    0.93
   4  -6 -32    0.64    0.89
   7  -6 -26    0.16    0.91
   0  -5 -36    0.18    0.82
   1  -4 -35    0.37    0.90
   2  -4 -34    0.75    0.90
   7  -4 -25   11.41    1.04
   5  -3 -29    2.79    1.03
  -5  -1 -36    1.08    0.77
   3  -1 -30   11.17    1.11
   6  -1 -23   23.77    0.95
   6   0 -19   -0.05    0.70
   3   1 -26   -0.14    0.85
   5   1 -19    0.61    0.60
  -3   2 -31    1.61    0.86
   1   2 -27   34.42    1.09
   4   2 -16   25.08    0.69
   4   2 -17    1.19    0.57
   4   2 -18   32.01    0.77
  -2   4 -24   12.00    0.75
   0   4 -20   56.96    0.88
   7  -9 -25    2.07    0.90
   8  -9 -20   -0.09    0.74
   8  -8 -22    1.75    0.92
   4  -5 -32   -0.32    0.80
   0  -4 -36    0.39    0.83
   3  -4 -33    2.68    0.93
   5  -4 -30    0.75    0.97
   6  -4 -28    2.99    1.02
   4  -3 -31   -0.18    1.00
   6  -3 -27    7.26    0.91
   7  -3 -24   85.28    1.32
   8  -3 -14   -0.06    0.55
   8  -3 -15    5.88    0.60
  -2  -2 -36    0.24    0.82
   4  -2 -30    6.53    1.04
   7  -2 -22   10.37    0.90
  -2  -1 -35    3.91    0.85
   7  -1 -15   62.79    0.89
   7  -1 -16   12.87    0.69
   7  -1 -17    0.92    0.67
   7  -1 -18    0.03    0.71
   4   0 -27    0.31    1.04
   6   0 -20   11.39    0.81
  -3   1 -33    1.39    0.90
   4   1 -24    2.68    0.84
   5   1 -20    0.23    0.65
   4   2 -19    9.73    0.72
  -2   3 -28   27.15    0.97
  -1   3 -27    1.45    0.85
   1   3 -24   -0.12    0.82
   2   3 -21    1.20    0.67
  -1   4 -23    6.70    0.78
   5 -10 -29    0.02    0.74
   6 -10 -27   -0.11    0.84
   7 -10 -24    1.15    0.85
   3  -9 -33    0.22    0.70
   5  -9 -30   -0.17    0.77
   6  -9 -28    1.17    0.83
   8  -9 -21    0.65    0.81
   7  -8 -26    0.28    0.86
   6  -7 -29    4.09    0.89
   8  -7 -23   20.47    1.03
   2  -6 -35    4.21    0.81
   5  -6 -31    3.54    0.94
   8  -6 -23    2.72    0.92
   6  -5 -29    7.72    1.02
   4  -4 -32    4.17    0.99
   7  -4 -26    1.21    1.01
   8  -3 -13  110.00    0.99
   1  -2 -34    2.52    0.95
   2  -2 -33    0.63    0.99
   6  -2 -26   70.42    1.28
  -4  -1 -36    0.21    0.75
   2  -1 -32    3.15    1.06
   4  -1 -29    2.37    1.06
   5  -1 -27   30.38    1.18
   6  -1 -24    1.87    0.84
   7  -1 -14    0.19    0.50
   7  -1 -19    1.29    0.78
  -4   0 -35   -0.19    0.83
  -2   0 -34    0.32    0.82
   6   0 -21   -0.32    0.87
  -1   1 -32    1.55    0.91
   1   1 -30    4.23    0.99
   5   1 -21    1.90    0.82
  -1   2 -30    5.31    0.91
   2   2 -26    4.27    0.93
   4   2 -20   17.61    0.82
  -3   3 -29   12.97    0.93
   0   3 -26    0.00    0.82
   2   3 -22    0.41    0.73
   5 -11 -28   -0.24    0.66
   4 -10 -31    1.09    0.68
   4  -9 -32    0.26    0.75
   5  -8 -31   -0.14    0.79
   6  -8 -29    0.13    0.86
   8  -8 -23    0.83    0.86
   2  -7 -35    0.31    0.72
   3  -7 -34   -0.06    0.76
   7  -7 -27    4.06    0.96
   1  -6 -36    1.96    0.74
   3  -6 -34    0.57    0.80
   7  -6 -27    3.19    0.96
   8  -6 -24    0.66    0.94
   2  -5 -35    1.58    0.82
   3  -5 -34    2.29    0.89
   5  -5 -31    0.60    0.84
  -1  -4 -37   -0.24    0.77
  -2  -3 -37    0.25    0.79
   1  -3 -35    1.09    0.93
   2  -3 -34    5.75    1.02
   3  -3 -33    0.05    1.01
   5  -3 -30    3.38    1.05
   6  -3 -28    3.94    1.02
   3  -2 -32   -0.17    0.89
   5  -2 -29    0.81    1.03
   3  -1 -31    4.51    1.12
   7  -1 -20   20.73    0.94
   4   1 -25    2.75    0.88
   5   1 -22    6.31    0.92
  -4   2 -32   -0.23    0.89
  -2   2 -31    0.81    0.84
   1   2 -28   -0.11    0.96
   4   2 -21    0.12    0.76
   1   3 -25    0.06    0.92
   3   3 -17   56.04    0.83
  -2   4 -25    7.31    0.76
  -1   4 -24    0.12    0.79
   0   4 -22    4.00    0.76
   7  -9 -26    0.65    0.83
   8  -9 -22    1.90    0.83
   7  -8 -27    0.14    0.87
   4  -7 -33    1.84    0.82
   8  -7 -24    2.80    0.93
   4  -6 -33    3.81    0.89
   9  -6 -16   -0.02    0.79
   9  -6 -17   17.21    0.96
   1  -5 -36    0.27    0.69
   4  -5 -33    1.33    0.90
   8  -5 -24    0.86    1.01
   5  -4 -31    1.43    1.02
   6  -4 -29    0.33    1.02
   0  -3 -36   -0.25    0.86
   4  -3 -32    1.07    0.99
   8  -3 -21   34.84    1.02
  -1  -2 -36    2.51    0.86
   4  -2 -31    1.11    1.07
   6  -2 -27    4.67    1.05
   7  -2 -24    7.92    1.08
  -3  -1 -36    0.12    0.80
  -1  -1 -35    1.28    0.86
   6  -1 -25    2.70    0.89
   7  -1 -21    0.83    0.91
   4   0 -28   11.91    1.17
   6   0 -22    5.32    0.84
  -4   1 -34   -0.21    0.87
  -2   1 -33   -0.34    0.88
   2   2 -27    0.76    0.94
  -2   3 -29   -0.15    0.88
  -1   3 -28    0.64    0.85
   2   3 -23    4.04    0.86
   3   3 -18    8.35    0.62
   3   3 -19   16.17    0.70
   1   4 -18    4.70    0.53
   1   4 -19   14.09    0.68
   5 -10 -30    5.22    0.83
   6 -10 -28    5.11    0.87
   7 -10 -25    0.02    0.79
   6  -9 -29    0.25    0.83
   8  -9 -23    2.89    0.89
   8  -8 -24    5.98    0.93
   6  -7 -30    1.90    0.91
   9  -7 -15    8.83    0.76
   9  -7 -16   15.39    0.82
   9  -7 -17   16.16    0.88
   8  -6 -25    0.26    0.95
   9  -6 -14   17.01    0.72
   9  -6 -15    3.10    0.66
   9  -6 -18   -0.11    0.82
   9  -6 -19    0.13    0.82
   6  -5 -30    0.42    0.99
   9  -5 -16    0.36    0.67
   9  -5 -17    0.72    0.75
   9  -5 -18   17.47    0.91
   1  -4 -36    0.12    0.86
   2  -4 -35    1.27    0.77
   3  -4 -34    4.46    0.93
   7  -4 -27    3.15    1.05
   7  -3 -26   11.72    1.11
   8  -3 -22   42.93    1.19
   8  -2 -16    1.17    0.58
   8  -2 -17    0.28    0.62
   8  -2 -18    2.17    0.76
   8  -2 -19    7.77    0.86
   4  -1 -30    0.22    1.08
   5  -1 -28   10.29    0.98
   7  -1 -22   31.72    1.16
   6   0 -23    0.08    0.97
   4   1 -26    3.99    1.05
   5   1 -23    2.96    0.98
  -3   2 -32   -0.19    0.86
   4   2 -22   10.35    0.80
   3   3 -20    0.24    0.66
  -2   4 -26    8.46    0.86
   1   4 -20    8.50    0.64
   5 -11 -29   -0.37    0.70
   5  -9 -31    3.18    0.79
   7  -9 -27    2.74    0.93
   6  -8 -30    1.38    0.86
   7  -7 -28    7.56    0.96
   8  -7 -25   10.39    0.99
   9  -7 -19    9.32    0.87
   9  -7 -20   -0.05    0.94
   5  -6 -32    0.86    0.77
   9  -6 -20    5.72    0.93
   5  -5 -32    1.98    0.98
   7  -5 -28    1.56    1.01
   9  -5 -14    1.39    0.65
   9  -5 -15   15.33    0.71
   9  -5 -19    1.57    0.90
   4  -4 -33    0.32    0.93
   5  -3 -31    8.89    1.07
   6  -3 -29    0.17    1.05
   8  -3 -23    9.09    1.07
   1  -2 -35   -0.23    0.94
   2  -2 -34    0.17    1.02
   3  -2 -33    0.19    1.04
   5  -2 -30    8.30    1.12
   7  -2 -25    2.17    1.04
   8  -2 -20    5.59    0.96
  -2  -1 -36    0.07    0.84
   2  -1 -33   -0.07    1.04
   6  -1 -26   18.99    1.03
  -2   0 -35   -0.22    0.95
  -3   1 -34    5.38    0.92
  -1   1 -33    1.03    1.00
   0   1 -32   -0.04    0.94
   1   1 -31    0.23    0.95
   2   1 -30    6.61    1.05
   6   1 -17    2.89    0.69
  -1   2 -31    0.98    0.91
   0   2 -30    5.16    0.95
   1   2 -29    6.09    1.02
   4   2 -23   11.13    0.99
  -3   3 -30    1.73    0.93
   1   3 -26    1.26    0.92
   2   3 -24    5.99    0.93
   3   3 -21    2.14    0.73
  -1   4 -25   -0.29    0.73
   7 -10 -26    0.10    0.86
   8  -9 -24    0.78    0.93
   5  -8 -32    5.63    0.88
   7  -8 -28    1.76    0.88
   8  -8 -25    2.38    0.91
   9  -8 -18    0.45    0.73
   9  -8 -19    7.32    0.88
   3  -7 -35    0.83    0.82
   9  -7 -21   13.83    1.05
   2  -6 -36    1.28    0.81
   3  -6 -35    0.21    0.80
   9  -6 -13   23.80    0.66
   9  -6 -21   12.96    1.01
   9  -5 -13   -0.26    0.58
   9  -5 -20    5.43    0.93
   5  -4 -32    0.47    0.98
   6  -4 -30   -0.09    1.03
   7  -4 -28   10.19    1.11
   9  -4 -16    1.06    0.72
   9  -4 -17    8.79    0.80
   9  -4 -18   12.35    0.89
   1  -3 -36    1.89    0.91
   2  -3 -35    5.17    1.00
   3  -3 -34    1.35    1.01
   7  -3 -27    0.24    1.12
  -2  -2 -37   -0.06    0.80
   8  -2 -21   54.62    1.23
   3  -1 -32    0.39    1.05
   5  -1 -29    2.19    1.06
   7  -1 -23    3.09    0.89
   4   0 -29   -0.30    1.08
   6   0 -24    1.97    0.89
   4   1 -27   18.07    1.17
   5   1 -24   32.04    1.07
   6   1 -15   13.92    0.61
   6   1 -16    2.93    0.59
   6   1 -18    6.10    0.66
   6   1 -19    2.52    0.78
  -2   2 -32    0.22    0.93
   2   2 -28    0.21    0.96
   5   2 -17    1.79    0.66
  -1   3 -29    1.40    0.95
   0   4 -24    4.36    0.89
   1   4 -21   15.51    0.73
   9  -8 -20    2.74    0.92
   4  -7 -34    3.28    0.79
   6  -7 -31    1.58    0.99
   8  -7 -26    1.27    0.97
   4  -6 -34    0.38    0.86
   8  -6 -26    6.42    0.98
   9  -6 -12   15.32    0.64
   9  -6 -22    6.49    0.98
   2  -5 -36    1.33    0.78
   3  -5 -35    0.61    0.85
   4  -5 -34    0.57    0.87
   6  -5 -31    5.92    1.02
   9  -5 -21    0.49    0.93
   9  -4 -14    0.32    0.57
   9  -4 -15    1.27    0.64
   9  -4 -19   50.05    1.12
   9  -4 -20   41.90    1.14
   4  -3 -33   -0.06    0.99
   8  -3 -24    2.04    1.05
   4  -2 -32    0.93    0.92
   7  -2 -26   47.45    1.31
   8  -2 -22   19.42    1.15
   4  -1 -31    1.18    1.13
   6  -1 -27    4.79    1.09
   7  -1 -24   -0.14    1.05
  -4   0 -36    1.00    0.81
   0   0 -34    2.98    0.94
  -2   1 -34   -0.19    0.93
   5   1 -25   18.04    1.16
   6   1 -20    5.06    0.77
   5   2 -16    6.53    0.59
   5   2 -18    4.24    0.62
   5   2 -19    9.06    0.78
  -2   3 -30    0.33    0.91
   0   3 -28   -0.22    0.88
   2   3 -25   21.79    1.05
   3   3 -22    3.37    0.82
   1   4 -22   20.77    0.85
   6 -10 -29    0.31    0.76
   6  -9 -30    1.17    0.85
   7  -9 -28    0.10    0.93
   8  -9 -25    0.39    0.94
   8  -8 -26    0.08    0.98
   9  -8 -21    0.23    0.90
   7  -7 -29    0.09    0.90
   9  -7 -22    3.31    0.96
   5  -6 -33   10.70    0.95
   9  -5 -12    1.16    0.49
   9  -5 -22    0.13    0.95
   2  -4 -36    0.29    0.89
   3  -4 -35    0.44    0.89
   9  -4 -13    0.66    0.60
   9  -4 -21    8.15    1.01
   6  -3 -30    1.74    1.05
  -1  -2 -37    0.08    0.84
   5  -2 -31    2.58    1.07
   6  -2 -29    0.48    1.10
  -1  -1 -36    0.02    0.87
   8  -1 -17    4.00    0.76
   6   0 -25   -0.58    0.91
   1   1 -32    2.32    0.99
   6   1 -21    7.92    0.84
  -3   2 -33   -0.18    0.93
   1   2 -30    4.86    1.01
   3   2 -27   10.20    1.08
   5   2 -20    1.04    0.69
   1   3 -27    1.42    0.91
   3   3 -23   24.36    1.00
  -2   4 -27   -0.09    0.76
  -1   4 -26   10.23    0.85
   2   4 -17   15.16    0.62
   2   4 -18    5.09    0.60
   7 -10 -27    0.10    0.84
   5  -9 -32   -0.12    0.73
   6  -8 -31    0.88    0.82
   7  -8 -29    0.25    0.84
   9  -8 -22    0.12    0.93
   8  -7 -27    0.70    1.06
   9  -7 -23    4.18    1.02
   8  -6 -27   -0.05    0.98
   9  -6 -23    2.99    0.98
   5  -5 -33    0.23    0.96
   9  -5 -23   21.90    1.11
   1  -4 -37   -0.04    0.80
   4  -4 -34    4.41    0.94
   6  -4 -31    0.79    1.02
   7  -4 -29    0.69    1.09
   5  -3 -32    0.34    0.89
   7  -3 -28    4.48    0.97
   8  -3 -25   -0.05    1.08
   9  -3 -15    6.47    0.70
   9  -3 -16   23.80    0.82
   9  -3 -17   36.81    0.95
   2  -2 -35    0.00    0.97
   3  -2 -34    0.15    1.06
   7  -2 -27    5.22    1.13
   8  -2 -23    0.32    0.93
   3  -1 -33    1.87    1.06
   5  -1 -30    3.90    1.14
   6  -1 -28   13.79    1.16
   7  -1 -25    3.12    1.07
   8  -1 -15    1.88    0.68
   8  -1 -16    6.69    0.65
   8  -1 -18   33.98    0.90
   8  -1 -19   99.44    1.33
   4   0 -30   18.58    1.22
   2   1 -31    2.23    0.90
   4   1 -28    2.65    1.10
   5   1 -26   19.57    1.21
   6   1 -22    7.67    0.91
  -1   2 -32    0.49    0.91
   2   2 -29   18.86    1.16
   5   2 -21    7.89    0.79
   2   3 -26   14.33    1.04
   1   4 -23    6.90    0.81
   2   4 -19    3.61    0.63
  -1   5 -20   36.02    0.79
   5  -8 -33    1.69    0.81
   9  -6 -24    3.50    1.12
   5  -4 -33    1.02    1.02
   9  -4 -12    4.56    0.54
   2  -3 -36    2.32    0.94
   3  -3 -35    0.34    0.99
   9  -3 -14    3.00    0.63
   4  -2 -33    0.47    1.10
   8  -2 -24   10.27    1.18
  -2  -1 -37    0.59    0.80
   4  -1 -32    0.31    1.10
   8  -1 -14   54.93    0.89
   8  -1 -20    4.24    0.86
   6   0 -26    7.00    0.98
  -3   1 -35    0.40    0.89
  -1   1 -34    0.16    0.91
   6   1 -23   24.34    1.19
  -2   2 -33    0.09    0.97
   5   2 -22    0.45    0.82
  -1   3 -30    0.05    0.88
   1   3 -28    0.13    0.92
  -1   4 -27   16.07    1.00
   1   4 -24    0.14    0.93
   2   4 -21   11.11    0.86
  -1   5 -21    1.92    0.67
   6 -10 -30    2.13    0.79
   6  -9 -31    4.05    0.87
   8  -9 -26    1.15    0.89
   8  -8 -27    3.43    0.94
   9  -8 -23    1.82    0.89
   6  -7 -32    4.16    0.88
   7  -7 -30    3.48    0.91
   9  -7 -24    5.97    0.99
   4  -6 -35    0.06    0.79
   6  -6 -32    3.42    0.80
   8  -6 -28    0.32    0.95
   3  -5 -36    0.69    0.83
   6  -5 -32    4.43    1.02
   7  -5 -30    0.41    0.99
   9  -5 -24    0.97    0.99
   8  -4 -27   12.44    1.15
   1  -3 -37    0.50    0.89
   4  -3 -34    0.51    1.02
   6  -3 -31    0.58    1.07
   7  -3 -29    1.73    1.12
   8  -3 -26    0.89    1.11
   6  -2 -30   10.77    1.14
   0  -1 -36   -0.07    0.88
   8  -1 -13    1.14    0.61
   8  -1 -22   20.21    1.18
  -2   0 -36    1.69    0.85
   4   1 -29    1.76    1.13
   3   2 -28    0.21    1.03
   5   2 -23    2.32    1.01
  -2   3 -31    0.21    0.96
   0   4 -26   10.66    0.91
   7 -10 -28    0.05    0.81
   7  -9 -29   -0.10    0.85
   7  -8 -30    6.59    0.87
   8  -7 -28    3.45    1.00
   5  -6 -34    3.09    0.87
   9  -6 -25    2.09    1.01
   4  -5 -35    0.40    0.77
   3  -4 -36   -0.07    0.87
   6  -4 -32    0.62    1.05
   7  -4 -30    1.27    1.06
   5  -3 -33    1.15    1.04
   9  -3 -13    2.81    0.59
   9  -3 -22   -0.98    0.93
   5  -2 -32    4.41    0.96
   7  -2 -28    3.64    0.97
   8  -2 -25    7.12    1.14
   9  -2 -18    0.33    0.86
   5  -1 -31    2.88    1.17
   6  -1 -29    2.65    1.11
   4   0 -31   -0.06    1.11
   6   0 -27    0.37    0.95
  -2   1 -35    4.25    0.96
   1   1 -33    1.61    1.03
   2   1 -32    3.11    1.05
   5   1 -27   30.41    1.17
   6   1 -24    2.01    0.96
   0   2 -32    0.05    0.95
   1   2 -31    0.34    0.97
   2   2 -30    4.66    1.06
   2   3 -27    2.73    0.99
   3   3 -25    0.58    0.95
   1   4 -25   -0.85    0.96
   2   4 -22   11.95    0.86
   0   5 -18   -0.20    0.55
   6  -8 -32    0.65    0.85
   9  -8 -24    4.43    0.90
   9  -7 -25    0.52    0.97
   5  -5 -34    0.05    0.81
   9  -5 -25    4.36    1.03
   2  -4 -37   -0.36    0.88
   4  -4 -35    1.32    0.90
   8  -4 -28    1.68    1.13
   8  -3 -27    0.70    1.13
   9  -3 -12   14.59    0.63
   9  -3 -23    2.18    1.08
   2  -2 -36    0.32    0.94
   3  -2 -35   -0.15    1.01
   9  -2 -19    0.26    0.80
   9  -2 -20    1.35    1.00
  -1  -1 -37    0.69    0.83
   3  -1 -34    5.41    1.09
   7  -1 -27    0.08    1.13
   0   1 -34    0.31    0.93
   6   1 -25    3.19    1.13
   7   1 -16   12.73    0.76
   7   1 -17    0.62    0.74
   7   1 -18   -0.30    0.79
   7   1 -19    1.32    0.86
  -1   2 -33    0.80    0.90
   3   2 -29    4.15    1.06
   5   2 -24    1.17    0.92
   0   3 -30   -1.12    0.94
   1   3 -29    1.31    0.94
  -1   4 -28    0.30    0.92
   2   4 -23   21.32    0.98
   0   5 -20    0.02    0.59
   8  -9 -27    0.36    0.86
   9  -9 -23   -0.71    0.87
   8  -8 -28   -0.05    0.91
   9  -8 -25    4.53    1.03
   7  -7 -31    0.53    0.91
  10  -7 -17    8.97    0.92
  10  -7 -18   27.24    1.08
   6  -6 -33    1.93    0.91
   8  -6 -29    6.61    1.03
   9  -6 -26    5.83    1.05
  10  -6 -16    4.12    0.79
  10  -6 -17    3.64    0.85
  10  -6 -18    0.30    0.92
  10  -6 -19   12.51    1.02
  10  -6 -20    5.32    0.99
   6  -5 -33    1.07    0.97
   7  -5 -31    1.18    0.98
  10  -5 -16    0.09    0.87
  10  -5 -17   10.97    0.92
  10  -5 -18   48.11    1.17
   5  -4 -34   -0.04    0.95
   6  -3 -32    1.50    1.07
   7  -3 -30    2.87    1.10
   9  -3 -24   -0.14    1.09
   4  -2 -34    3.18    1.06
   6  -2 -31    8.46    1.13
   7  -2 -29   10.09    1.19
   8  -2 -26    3.02    0.98
   9  -2 -21   72.35    1.41
   1  -1 -36    0.35    0.91
   4  -1 -33    4.72    1.12
   8  -1 -24    0.58    1.09
   2   0 -34    0.79    1.02
   6   0 -28    0.91    1.11
   8   0 -17   -0.38    0.83
   8   0 -18   49.14    1.13
   8   0 -19   -0.63    0.92
  -1   1 -35    1.34    1.03
   5   1 -28   10.76    1.24
   7   1 -15   62.16    0.97
   7   1 -20   21.32    0.95
   7   1 -21    0.85    1.01
   5   2 -25   17.22    1.17
   6   2 -16    1.38    0.70
   6   2 -17    8.01    0.69
   6   2 -18    5.21    0.71
   6   2 -19    1.57    0.72
   6   2 -20    2.43    0.92
  -1   3 -31    8.03    0.91
   2   3 -28   26.30    1.17
   3   3 -26    2.72    0.99
   4   3 -23   13.55    0.95
   3   4 -17    2.11    0.61
   3   4 -18    0.66    0.63
   3   4 -19    0.96    0.68
   7 -10 -29   -0.27    0.80
   7  -9 -30    0.91    0.83
   9  -9 -24    2.52    0.96
   8  -7 -29    0.30    0.92
   9  -7 -26    0.05    0.99
  10  -7 -16   17.57    0.86
  10  -7 -19    2.16    0.86
  10  -7 -20   -0.21    0.88
  10  -6 -15    2.89    0.74
  10  -6 -21    1.37    1.00
   9  -5 -26    3.36    0.93
  10  -5 -15   21.96    0.85
  10  -5 -21    4.08    1.03
   7  -4 -31    0.20    1.04
  10  -4 -17   27.04    1.00
  10  -4 -18   16.91    1.01
   2  -3 -37    0.07    0.85
   3  -3 -36    1.33    0.84
   4  -3 -35    4.98    1.02
   8  -3 -28    4.21    1.20
   5  -2 -33    0.55    1.11
   9  -2 -22   15.44    1.05
   5  -1 -32   -0.40    1.13
   6  -1 -30    2.51    0.99
   7  -1 -28    7.29    1.20
   4   0 -32   13.25    1.24
   8   0 -15   -0.03    0.71
   8   0 -16    2.17    0.67
   8   0 -20    1.34    0.89
   8   0 -21   -0.17    1.01
  -3   1 -36   -0.17    0.81
   6   1 -26   19.33    1.30
   7   1 -14    0.57    0.67
   7   1 -22   31.38    1.24
  -2   2 -34   -0.07    0.95
   1   2 -32    0.32    0.99
   2   2 -31    1.15    1.04
   6   2 -15   66.72    0.93
   6   2 -21    0.30    0.96
  -2   3 -32   -0.57    0.94
   4   3 -24    8.18    1.11
   1   4 -26   10.13    0.97
   2   4 -24   11.20    0.95
   3   4 -20    6.19    0.77
   0   5 -22    0.03    0.79
   8  -9 -28    0.32    0.92
   7  -8 -31    1.39    0.87
   8  -8 -29    1.89    1.00
   9  -8 -26    0.89    0.99
  10  -7 -21    1.26    0.92
   5  -6 -35    4.92    0.87
   9  -6 -27    8.87    1.07
  10  -6 -14   19.44    0.79
  10  -6 -22    9.15    1.06
   4  -5 -36    2.04    0.84
  10  -5 -14   -0.07    0.71
  10  -5 -22   21.00    1.16
   6  -4 -33    4.09    0.89
   8  -4 -29    1.44    0.96
  10  -4 -16   -0.08    0.79
  10  -4 -19    1.07    0.87
  10  -4 -20   46.87    1.22
   5  -3 -34    3.52    1.00
   9  -3 -25    2.32    1.14
   8  -2 -27    4.43    0.99
   9  -2 -13   50.49    0.88
   9  -2 -23   33.01    1.31
  -2   0 -37   -0.37    0.81
   0   0 -36    0.46    0.94
   6   0 -29    0.33    1.16
   8   0 -22   59.27    1.40
   1   1 -34    0.45    0.98
   2   1 -33   -0.04    1.01
   7   1 -23    3.33    1.12
   3   2 -30    3.17    1.07
   5   2 -26    0.06    1.17
   6   2 -22   31.71    1.21
   1   3 -30   -0.45    1.04
   3   3 -27    3.68    1.05
   5   3 -16    5.20    0.68
   5   3 -17   -0.24    0.68
   5   3 -18   -0.04    0.73
   5   3 -19    5.65    0.83
   0   4 -28    6.07    1.01
   3   4 -21    0.27    0.81
   9  -9 -25    0.09    0.96
  10  -8 -20   -0.51    0.95
   7  -7 -32    1.54    0.88
   9  -7 -27    1.67    1.00
  10  -7 -22    0.32    0.98
   8  -6 -30    6.50    1.03
  10  -6 -13   -0.27    0.64
  10  -6 -23    0.70    1.00
   5  -5 -35    0.00    0.88
   7  -5 -32    1.74    0.99
   9  -5 -27   19.97    1.17
  10  -5 -23    3.31    1.19
   4  -4 -36    1.09    0.86
  10  -4 -15   28.57    0.88
  10  -4 -21    2.60    1.03
  10  -4 -22    4.06    1.19
   7  -3 -31    0.40    1.11
   8  -3 -29    0.48    1.13
   6  -2 -32    4.83    1.14
   7  -2 -30   10.19    1.04
   9  -2 -24   42.48    1.42
   3  -1 -35   -0.11    1.02
   6  -1 -31    2.85    1.15
   8  -1 -26    3.23    1.14
   9  -1 -16    3.68    0.80
   9  -1 -17   18.01    0.93
   9  -1 -18    0.76    0.91
   9  -1 -19   11.81    1.05
   9  -1 -20    1.93    1.10
   8   0 -23   -0.27    1.10
  -2   1 -36    0.22    0.90
   5   1 -29    2.08    1.03
   6   1 -27    5.08    1.26
  -1   2 -34    2.23    1.02
   6   2 -23    5.43    1.11
  -1   3 -32    7.75    1.08
   2   3 -29   -0.10    1.06
   4   3 -25   -0.02    1.05
   5   3 -15    1.30    0.64
  -1   4 -29    0.94    0.87
   1   4 -27   15.14    1.03
   2   4 -25    7.11    0.97
   3   4 -22    0.54    0.87
   1   5 -19    2.31    0.63
   1   5 -20   36.05    0.91
   7  -9 -31    1.91    0.85
  10  -8 -21    4.97    0.91
   8  -7 -30    0.77    0.94
  10  -7 -23    0.09    0.97
   6  -6 -34    7.35    0.89
   6  -5 -34    0.08    0.92
  10  -5 -13    0.23    0.60
   5  -4 -35   -0.15    0.93
   7  -4 -32    1.86    1.07
   8  -4 -30    0.68    1.09
  10  -4 -14    2.70    0.66
   6  -3 -33   -0.03    0.90
  10  -3 -16   26.37    0.95
  10  -3 -17    0.96    0.85
  10  -3 -18    3.14    0.94
  10  -3 -19   12.64    1.08
   2  -2 -37   -0.55    0.89
   3  -2 -36    0.36    0.87
   4  -2 -35    7.54    1.10
   8  -2 -28    0.38    1.11
   9  -2 -12    5.62    0.63
   4  -1 -34    0.30    0.98
   7  -1 -29    3.21    1.02
   9  -1 -15    8.17    0.80
   9  -1 -21    2.91    1.13
   2   0 -35   -0.36    0.95
   4   0 -33    0.01    1.10
   8   0 -13    0.22    0.68
   7   1 -24   -0.19    1.14
   6   2 -24   40.47    1.33
   3   4 -23    3.91    0.99
   0   5 -24   -0.35    0.89
   1   5 -21    2.53    0.73
   8  -9 -29    0.84    0.90
   9  -9 -26    2.25    0.97
   7  -8 -32    2.88    0.89
   8  -8 -30    1.22    1.01
   9  -8 -27   -0.07    0.94
  10  -8 -22    3.49    0.93
  10  -7 -24    0.40    1.07
   9  -6 -28    4.15    1.03
  10  -6 -24   14.99    1.12
  10  -5 -24    5.78    1.15
   6  -4 -34    4.87    1.02
  10  -4 -13   21.02    0.79
  10  -4 -23    7.21    1.11
   3  -3 -37   -0.02    0.87
   4  -3 -36   -0.24    0.95
  10  -3 -15   24.73    0.88
   5  -2 -34   -0.10    0.92
   9  -2 -25    1.25    1.17
   1  -1 -37    0.43    0.92
   5  -1 -33    2.54    1.13
   8  -1 -27    4.32    1.17
   9  -1 -14    4.17    0.72
   9  -1 -22  101.86    1.52
   6   0 -30    7.42    1.28
   8   0 -24    8.06    1.04
  -1   1 -36    0.07    0.94
   2   1 -34    0.12    1.11
   5   1 -30    3.93    1.20
   6   1 -28   14.67    1.30
   7   1 -25    3.27    1.18
   1   2 -33    0.29    1.00
   2   2 -32    0.33    1.05
   3   2 -31    1.23    1.05
   3   3 -28    1.74    1.08
   4   3 -26    3.13    1.08
   2   4 -26    8.32    1.00
   3   4 -24   22.73    1.10
   1   5 -22    5.03    0.82
  10  -8 -23    0.07    1.01
   9  -7 -28    2.22    0.97
   8  -6 -31    0.41    0.95
  10  -6 -25    5.61    1.07
   7  -5 -33    9.65    1.02
  10  -5 -12   18.73    0.68
  10  -5 -25    2.84    1.10
  10  -4 -24    6.19    1.16
   5  -3 -35    0.02    0.97
   7  -3 -32    0.34    1.11
   8  -3 -30    1.77    1.18
   9  -3 -27    0.55    1.01
  10  -3 -14    3.50    0.71
   6  -2 -33   -0.18    1.08
   7  -2 -31    4.65    1.01
   8  -2 -29   -0.02    1.17
   7  -1 -30    0.15    1.13
   9  -1 -23    2.32    1.05
   8   0 -25   -0.32    1.18
   1   1 -35    0.70    0.94
   3   1 -33    1.19    1.05
   0   2 -34    0.29    0.96
   6   2 -25   -0.46    1.15
   0   3 -32   -0.58    1.03
   1   3 -31    8.05    1.03
   2   3 -30   -0.09    1.06
  -1   4 -30   -0.46    1.01
   1   4 -28    0.10    0.98
   4   4 -17    2.37    0.67
   4   4 -18    6.95    0.74
   4   4 -19    1.34    0.75
   4   4 -20   25.64    0.95
   1   5 -23    3.07    0.93
[truncated: 18,106,005 more chars]
